# Supplementary material for: 3,5-Diamino-4H-1,2,4-triazol-1-ium hydroxonium bis­(pyridine-2,6-di­carboxyl­ato)cobaltate(II) pyridine-2,6-dicarb­oxy­lic acid monohydrate
Source: Acta Crystallogr Sect E Struct Rep Online. 2011 Jul 16;67(Pt 8):m1105–6. doi: 10.1107/S1600536811027917 (PMC3212175; doi:10.1107/S1600536811027917)
Supplement: Supplementary file 1 [file e-67-m1105-sup1.cif]

##############################################################################
#                                                                            #
# This CIF contains the data in a paper accepted for publication in          #
# Acta Crystallographica Section E. It conforms to the requirements of       #
# Notes for Authors for Acta Crystallographica Section E, and has been       #
# peer reviewed under the auspices of the IUCr Commission on Journals.       #
#                                                                            #
# Full details of the Crystallographic Information File format               #
# are given in the paper "The Crystallographic Information File (CIF):       #
# a New Standard Archive File for Crystallography" by S. R. Hall, F. H.      #
# Allen and I. D. Brown [Acta Cryst. (1991), A47, 655-685].                  #
#                                                                            #
# The current version of the core CIF dictionary is obtainable from          #
# ftp://ftp.iucr.org/pub/cif_core.dic.                                       #
#                                                                            #
# Software is freely available for graphical display of the structure(s)     #
# in this CIF. For information consult the CIF software page                 #
# http://www.iucr.org/resources/cif/software.                                #
#                                                                            #
# This file may be used for bona fide research purposes within the           #
# scientific community so long as proper attribution is given to the journal # 
# article from which it was obtained.                                        #
#                                                                            #
##############################################################################
data_global
_audit_creation_method     'form.cif (version 2.0)'
_journal_data_validation_number     ?
_journal_date_recd_electronic     2011-07-04
_journal_date_accepted     2011-07-12
_journal_name_full     'Acta Crystallographica, Section E'
_journal_year     2011
_journal_volume     67
_journal_issue      8
_journal_page_first     m1105
_journal_page_last     m1106
_journal_paper_category     QM
_journal_coeditor_code     LH5282
_publ_contact_author_name     'Prof. Fun, Hoong-Kun'
_publ_contact_author_address
;
      X-ray Crystallography Unit
      School of Physics
      Universiti Sains Malaysia
      11800 USM, Penang
      MALAYSIA
;
_publ_contact_author_email     'hkfun@usm.my'
_publ_contact_author_fax     '604 6579150'
_publ_contact_author_phone     '604 6533652'
_publ_section_title
;
3,5-Diamino-4<i>H</i>-1,2,4-triazol-1-ium hydroxonium
bis(pyridine-2,6-dicarboxylato)cobaltate(II) pyridine-2,6-dicarboxylic acid
monohydrate
;
loop_
    _publ_author_name
    _publ_author_footnote
    _publ_author_address
    'S. Yousuf' ?
;
H.E.J. Research Institute of Chemistry,
International Center for Chemical and Biological Sciences,
University of Karachi 75270
Pakistan
;
    'A. S. Johnson' ?
;
Department of Pure and Applied Chemistry,
University of Calabar, Calabar,
PMB 1115, Nigeria
;
    'S. A. Kazmi' ?
;
H.E.J. Research Institute of Chemistry,
International Center for Chemical and Biological Sciences,
University of Karachi 75270
Pakistan
;
    'Madhukar Hemamalini' ?
;
X-ray Crystallography Unit
School of Physics
Universiti Sains Malaysia
11800 USM, Penang
Malaysia
;
    'Hoong-Kun Fun'
;
Thomson Reuters ResearcherID: A-3561-2009.
;
;
X-ray Crystallography Unit
School of Physics
Universiti Sains Malaysia
11800 USM, Penang
Malaysia
;
data_I
_audit_creation_method     SHELXL-97
_chemical_name_systematic
;
3,5-Diamino-4<i>H</i>-1,2,4-triazol-1-ium hydroxonium
bis(pyridine-2,6-dicarboxylato)cobaltate(II) pyridine-2,6-dicarboxylic acid
monohydrate
;
_chemical_name_common     ?
_chemical_formula_moiety
                      'C2 H6 N5 +, H3 O +, C14 H6 Co N2 O8 2-, C7 H5 N O4, H2 O'
_chemical_formula_sum     'C23 H22 Co N8 O14'
_chemical_formula_iupac
                        '(C2 H6 N5) (H3 O) [Co (C7 H3 N O4)2], C7 H5 N O4, H2 O'
_chemical_formula_weight     693.42
_chemical_melting_point     ?
_symmetry_cell_setting     triclinic
_symmetry_space_group_name_H-M     'P -1'
_symmetry_space_group_name_Hall     '-P 1'
loop_
    _symmetry_equiv_pos_as_xyz
    'x, y, z'
    '-x, -y, -z'
_cell_length_a     8.0209(2)
_cell_length_b     9.2028(2)
_cell_length_c     18.7004(4)
_cell_angle_alpha     98.5360(10)
_cell_angle_beta     96.7210(10)
_cell_angle_gamma     100.5150(10)
_cell_volume     1327.32(5)
_cell_formula_units_Z     2
_cell_measurement_reflns_used     9943
_cell_measurement_theta_min     2.90
_cell_measurement_theta_max     35.13
_cell_measurement_temperature     100.0(10)
_exptl_crystal_description     block
_exptl_crystal_colour     purple
_exptl_crystal_size_max     0.78
_exptl_crystal_size_mid     0.59
_exptl_crystal_size_min     0.35
_exptl_crystal_density_diffrn     1.735
_exptl_crystal_density_meas     ?
_exptl_crystal_density_method     'not measured'
_exptl_crystal_F_000     710
_exptl_absorpt_coefficient_mu     0.738
_exptl_absorpt_correction_type     multi-scan
_exptl_absorpt_process_details     '(<i>SADABS</i>; Bruker, 2009)'
_exptl_absorpt_correction_T_min     0.5952
_exptl_absorpt_correction_T_max     0.7806
_exptl_special_details
;
The crystal was placed in the cold stream of an Oxford Cryosystems Cobra
open-flow nitrogen cryostat (Cosier & Glazer, 1986) operating at 100.0(1) K.
;
_diffrn_ambient_temperature     100.0(10)
_diffrn_radiation_type     MoK\a
_diffrn_radiation_wavelength     0.71073
_diffrn_radiation_source     'fine-focus sealed tube'
_diffrn_radiation_monochromator     graphite
_diffrn_measurement_device_type
;
Bruker SMART APEXII CCD area-detector
;
_diffrn_measurement_method     '\f and \w'
_diffrn_detector_area_resol_mean     ?
_diffrn_reflns_number     25547
_diffrn_reflns_av_R_equivalents     0.0182
_diffrn_reflns_av_sigmaI/netI     0.0174
_diffrn_reflns_theta_min     2.23
_diffrn_reflns_theta_max     30.00
_diffrn_reflns_theta_full     30.00
_diffrn_measured_fraction_theta_max     0.994
_diffrn_measured_fraction_theta_full     0.994
_diffrn_reflns_limit_h_min     -11
_diffrn_reflns_limit_h_max     11
_diffrn_reflns_limit_k_min     -12
_diffrn_reflns_limit_k_max     12
_diffrn_reflns_limit_l_min     -26
_diffrn_reflns_limit_l_max     26
_diffrn_standards_number     0
_diffrn_standards_interval_count     ?
_diffrn_standards_interval_time     ?
_diffrn_standards_decay_%     ?
_refine_special_details
;
Refinement of <i>F</i>^2^ against ALL reflections. The weighted <i>R</i>-factor
<i>wR</i> and goodness of fit <i>S</i> are based on <i>F</i>^2^, conventional
<i>R</i>-factors <i>R</i> are based on <i>F</i>, with <i>F</i> set to zero for
negative <i>F</i>^2^. The threshold expression of <i>F</i>^2^ >
2\s(<i>F</i>^2^) is used only for calculating <i>R</i>-factors(gt) <i>etc</i>.
and is not relevant to the choice of reflections for refinement.
<i>R</i>-factors based on <i>F</i>^2^ are statistically about twice as large
as those based on <i>F</i>, and <i>R</i>- factors based on ALL data will be
even larger.
;
_reflns_number_total     7698
_reflns_number_gt     7360
_reflns_threshold_expression     I>2\s(I)
_refine_ls_structure_factor_coef     Fsqd
_refine_ls_matrix_type     full
_refine_ls_R_factor_all     0.0282
_refine_ls_R_factor_gt     0.0269
_refine_ls_wR_factor_gt     0.0714
_refine_ls_wR_factor_ref     0.0721
_refine_ls_goodness_of_fit_ref     1.050
_refine_ls_restrained_S_all     1.050
_refine_ls_number_reflns     7698
_refine_ls_number_parameters     467
_refine_ls_number_restraints     0
_refine_ls_hydrogen_treatment     mixed
_refine_ls_weighting_scheme     calc
_refine_ls_weighting_details
         'calc w=1/[\s^2^(Fo^2^)+(0.0325P)^2^+0.8694P] where P=(Fo^2^+2Fc^2^)/3'
_atom_sites_solution_hydrogens     geom
_atom_sites_solution_primary     direct
_atom_sites_solution_secondary     difmap
_refine_ls_shift/su_max     0.001
_refine_ls_shift/su_mean     0.000
_refine_diff_density_max     0.481
_refine_diff_density_min     -0.429
_refine_ls_extinction_method     none
_refine_ls_extinction_coef     ?
loop_
    _atom_type_symbol
    _atom_type_description
    _atom_type_scat_dispersion_real
    _atom_type_scat_dispersion_imag
    _atom_type_scat_source
    'C' 'C' 0.0033 0.0016
                         'International Tables Vol C Tables 4.2.6.8 and 6.1.1.4'
    'H' 'H' 0.0000 0.0000
                         'International Tables Vol C Tables 4.2.6.8 and 6.1.1.4'
    'N' 'N' 0.0061 0.0033
                         'International Tables Vol C Tables 4.2.6.8 and 6.1.1.4'
    'O' 'O' 0.0106 0.0060
                         'International Tables Vol C Tables 4.2.6.8 and 6.1.1.4'
    'Co' 'Co' 0.3494 0.9721
                         'International Tables Vol C Tables 4.2.6.8 and 6.1.1.4'
_computing_data_collection     'APEX2 (Bruker, 2009)'
_computing_cell_refinement     'SAINT (Bruker, 2009)'
_computing_data_reduction     'SAINT (Bruker, 2009)'
_computing_structure_solution     'SHELXS97 (Sheldrick, 2008)'
_computing_structure_refinement     'SHELXL97 (Sheldrick, 2008)'
_computing_molecular_graphics
                             'SHELXTL (Sheldrick, 2008) and PLATON (Spek, 2009)'
_computing_publication_material
                             'SHELXTL (Sheldrick, 2008) and PLATON (Spek, 2009)'
loop_
    _atom_site_type_symbol
    _atom_site_label
    _atom_site_fract_x
    _atom_site_fract_y
    _atom_site_fract_z
    _atom_site_U_iso_or_equiv
    _atom_site_adp_type
    _atom_site_calc_flag
    _atom_site_refinement_flags
    _atom_site_occupancy
    _atom_site_symmetry_multiplicity
    _atom_site_disorder_assembly
    _atom_site_disorder_group
    Co Co1 0.302228(19) 0.644423(16) 0.169857(8) 0.01036(5) Uani d . 1 1 . .
    N N1 0.31342(12) 0.75361(10) 0.27349(5) 0.01027(16) Uani d . 1 1 . .
    N N2 0.30641(12) 0.58813(10) 0.06050(5) 0.01004(16) Uani d . 1 1 . .
    O O1 0.13428(11) 0.80434(9) 0.15754(4) 0.01381(15) Uani d . 1 1 . .
    O O2 0.45499(11) 0.52726(9) 0.23827(4) 0.01373(15) Uani d . 1 1 . .
    O O3 0.52409(11) 0.80151(9) 0.14717(4) 0.01281(15) Uani d . 1 1 . .
    O O4 0.12604(11) 0.43393(9) 0.13837(5) 0.01510(16) Uani d . 1 1 . .
    O O5 0.00050(11) 0.25528(9) 0.04207(5) 0.01481(16) Uani d . 1 1 . .
    O O6 0.63852(12) 0.88973(10) 0.05403(5) 0.01749(17) Uani d . 1 1 . .
    O O7 0.54563(11) 0.51915(9) 0.35540(5) 0.01517(16) Uani d . 1 1 . .
    O O8 0.06823(12) 1.00920(10) 0.22102(5) 0.01651(16) Uani d . 1 1 . .
    C C1 0.13704(14) 0.89743(12) 0.21521(6) 0.01192(19) Uani d . 1 1 . .
    C C2 0.23804(14) 0.87158(12) 0.28416(6) 0.01092(18) Uani d . 1 1 . .
    C C3 0.25593(15) 0.95939(12) 0.35273(6) 0.01309(19) Uani d . 1 1 . .
    H H3A 0.2025 1.0434 0.3598 0.016 Uiso calc R 1 1 . .
    C C4 0.35408(15) 0.92139(13) 0.41088(6) 0.0138(2) Uani d . 1 1 . .
    H H4A 0.3688 0.9801 0.4583 0.017 Uiso calc R 1 1 . .
    C C5 0.43087(15) 0.79723(12) 0.39962(6) 0.01307(19) Uani d . 1 1 . .
    H H5A 0.4972 0.7692 0.4388 0.016 Uiso calc R 1 1 . .
    C C6 0.40713(14) 0.71590(12) 0.32909(6) 0.01085(18) Uani d . 1 1 . .
    C C7 0.47660(14) 0.57714(12) 0.30615(6) 0.01145(19) Uani d . 1 1 . .
    C C8 0.09977(14) 0.37796(12) 0.07162(6) 0.01156(19) Uani d . 1 1 . .
    C C9 0.19911(13) 0.46510(12) 0.02260(6) 0.01047(18) Uani d . 1 1 . .
    C C10 0.19089(14) 0.42474(12) -0.05245(6) 0.01231(19) Uani d . 1 1 . .
    H H10A 0.1149 0.3366 -0.0788 0.015 Uiso calc R 1 1 . .
    C C11 0.29789(15) 0.51793(13) -0.08794(6) 0.0145(2) Uani d . 1 1 . .
    H H11A 0.2944 0.4944 -0.1394 0.017 Uiso calc R 1 1 . .
    C C12 0.41009(15) 0.64579(13) -0.04790(6) 0.0135(2) Uani d . 1 1 . .
    H H12A 0.4835 0.7103 -0.0714 0.016 Uiso calc R 1 1 . .
    C C13 0.41151(14) 0.67618(12) 0.02725(6) 0.01103(18) Uani d . 1 1 . .
    C C14 0.53451(14) 0.80151(12) 0.07972(6) 0.01191(19) Uani d . 1 1 . .
    O O9 1.31990(13) 0.28490(10) 0.44827(5) 0.01975(18) Uani d . 1 1 . .
    O O10 1.29486(12) 0.49673(10) 0.51898(5) 0.01785(17) Uani d . 1 1 . .
    O O11 0.93965(12) 0.82190(10) 0.44184(5) 0.01879(17) Uani d . 1 1 . .
    O O12 0.83933(12) 0.78120(10) 0.32170(5) 0.01702(17) Uani d . 1 1 . .
    N N8 1.08308(12) 0.56516(10) 0.41642(5) 0.01197(17) Uani d . 1 1 . .
    C C17 0.97897(14) 0.60148(12) 0.36347(6) 0.01172(19) Uani d . 1 1 . .
    C C18 0.92791(15) 0.51390(13) 0.29409(6) 0.0144(2) Uani d . 1 1 . .
    H H18A 0.8533 0.5439 0.2583 0.017 Uiso calc R 1 1 . .
    C C19 0.98785(16) 0.38218(13) 0.27808(6) 0.0150(2) Uani d . 1 1 . .
    H H19A 0.9538 0.3196 0.2315 0.018 Uiso calc R 1 1 . .
    C C20 1.09842(15) 0.34425(12) 0.33159(6) 0.0144(2) Uani d . 1 1 . .
    H H20A 1.1440 0.2562 0.3223 0.017 Uiso calc R 1 1 . .
    C C21 1.14112(14) 0.43846(12) 0.39946(6) 0.01212(19) Uani d . 1 1 . .
    C C22 1.26029(15) 0.39687(13) 0.45743(6) 0.0139(2) Uani d . 1 1 . .
    C C23 0.91764(14) 0.74663(12) 0.38133(6) 0.01276(19) Uani d . 1 1 . .
    N N3 0.79103(15) 0.19736(13) 0.43972(6) 0.0187(2) Uani d . 1 1 . .
    N N4 0.47746(15) 0.21239(12) 0.21219(6) 0.0187(2) Uani d . 1 1 . .
    N N5 0.72357(13) 0.03157(11) 0.32639(5) 0.01330(18) Uani d . 1 1 . .
    N N6 0.62946(13) 0.03978(11) 0.25973(5) 0.01312(17) Uani d . 1 1 . .
    N N7 0.62630(13) 0.24252(11) 0.33308(5) 0.01265(17) Uani d . 1 1 . .
    C C15 0.57107(15) 0.16592(12) 0.26417(6) 0.01257(19) Uani d . 1 1 . .
    C C16 0.71983(14) 0.15723(12) 0.36943(6) 0.01230(19) Uani d . 1 1 . .
    O O1W 0.29638(15) 0.03156(12) 0.08229(6) 0.0269(2) Uani d . 1 1 . .
    O O2W 0.87798(12) 0.10223(10) 0.12792(5) 0.01508(16) Uani d . 1 1 . .
    H H1N3 0.795(2) 0.285(2) 0.4615(11) 0.027(5) Uiso d . 1 1 . .
    H H2N3 0.863(3) 0.147(2) 0.4562(11) 0.036(5) Uiso d . 1 1 . .
    H H1N4 0.457(3) 0.300(2) 0.2214(11) 0.033(5) Uiso d . 1 1 . .
    H H2N4 0.430(3) 0.152(2) 0.1733(11) 0.027(5) Uiso d . 1 1 . .
    H H1N6 0.609(2) -0.036(2) 0.2233(10) 0.024(4) Uiso d . 1 1 . .
    H H1N7 0.605(3) 0.328(2) 0.3472(11) 0.031(5) Uiso d . 1 1 . .
    H H1OA 1.351(3) 0.468(3) 0.5490(12) 0.041(6) Uiso d . 1 1 . .
    H H12B 0.806(3) 0.868(2) 0.3295(11) 0.036(5) Uiso d . 1 1 . .
    H H1W1 0.306(3) 0.047(3) 0.0429(13) 0.043(6) Uiso d . 1 1 . .
    H H2W1 0.218(3) -0.039(3) 0.0821(12) 0.039(6) Uiso d . 1 1 . .
    H H2W2 0.947(3) 0.065(3) 0.1557(13) 0.044(6) Uiso d . 1 1 . .
    H H1W2 0.930(4) 0.165(3) 0.0952(16) 0.079(9) Uiso d . 1 1 . .
    H H3W2 0.796(3) 0.028(2) 0.1059(12) 0.036(5) Uiso d . 1 1 . .
loop_
    _atom_site_aniso_label
    _atom_site_aniso_U_11
    _atom_site_aniso_U_22
    _atom_site_aniso_U_33
    _atom_site_aniso_U_12
    _atom_site_aniso_U_13
    _atom_site_aniso_U_23
    Co1 0.01302(7) 0.00984(7) 0.00789(7) 0.00244(5) 0.00097(5) 0.00086(5)
    N1 0.0119(4) 0.0096(4) 0.0093(4) 0.0025(3) 0.0011(3) 0.0019(3)
    N2 0.0109(4) 0.0096(4) 0.0093(4) 0.0019(3) 0.0007(3) 0.0013(3)
    O1 0.0170(4) 0.0134(4) 0.0104(4) 0.0044(3) -0.0007(3) 0.0008(3)
    O2 0.0183(4) 0.0124(4) 0.0110(4) 0.0059(3) 0.0014(3) 0.0010(3)
    O3 0.0158(4) 0.0112(3) 0.0099(3) 0.0005(3) 0.0005(3) 0.0007(3)
    O4 0.0187(4) 0.0136(4) 0.0113(4) -0.0010(3) 0.0022(3) 0.0020(3)
    O5 0.0165(4) 0.0115(4) 0.0142(4) -0.0016(3) 0.0001(3) 0.0023(3)
    O6 0.0186(4) 0.0165(4) 0.0138(4) -0.0050(3) 0.0013(3) 0.0030(3)
    O7 0.0203(4) 0.0137(4) 0.0125(4) 0.0080(3) -0.0011(3) 0.0025(3)
    O8 0.0218(4) 0.0152(4) 0.0144(4) 0.0098(3) -0.0002(3) 0.0033(3)
    C1 0.0130(5) 0.0119(5) 0.0110(5) 0.0025(4) 0.0006(4) 0.0034(4)
    C2 0.0126(4) 0.0104(4) 0.0101(4) 0.0030(4) 0.0013(4) 0.0026(4)
    C3 0.0168(5) 0.0111(4) 0.0118(5) 0.0048(4) 0.0020(4) 0.0011(4)
    C4 0.0180(5) 0.0126(5) 0.0104(5) 0.0038(4) 0.0013(4) 0.0003(4)
    C5 0.0160(5) 0.0130(5) 0.0103(5) 0.0043(4) 0.0000(4) 0.0023(4)
    C6 0.0129(4) 0.0096(4) 0.0104(4) 0.0027(4) 0.0016(4) 0.0024(3)
    C7 0.0123(4) 0.0104(4) 0.0118(5) 0.0031(4) 0.0010(4) 0.0022(4)
    C8 0.0114(4) 0.0111(4) 0.0125(5) 0.0026(4) 0.0007(4) 0.0034(4)
    C9 0.0098(4) 0.0104(4) 0.0111(5) 0.0025(3) 0.0009(3) 0.0016(3)
    C10 0.0120(5) 0.0124(5) 0.0112(5) 0.0020(4) -0.0002(4) -0.0001(4)
    C11 0.0156(5) 0.0172(5) 0.0097(5) 0.0024(4) 0.0013(4) 0.0011(4)
    C12 0.0143(5) 0.0151(5) 0.0108(5) 0.0012(4) 0.0019(4) 0.0029(4)
    C13 0.0110(4) 0.0104(4) 0.0110(5) 0.0014(4) 0.0008(4) 0.0013(3)
    C14 0.0128(5) 0.0106(4) 0.0112(5) 0.0014(4) 0.0004(4) 0.0009(4)
    O9 0.0265(5) 0.0157(4) 0.0186(4) 0.0114(3) 0.0001(3) 0.0019(3)
    O10 0.0241(4) 0.0166(4) 0.0129(4) 0.0101(3) -0.0040(3) 0.0006(3)
    O11 0.0241(4) 0.0176(4) 0.0149(4) 0.0096(3) -0.0003(3) -0.0005(3)
    O12 0.0231(4) 0.0135(4) 0.0149(4) 0.0088(3) -0.0028(3) 0.0020(3)
    N8 0.0135(4) 0.0112(4) 0.0117(4) 0.0038(3) 0.0014(3) 0.0022(3)
    C17 0.0130(5) 0.0109(4) 0.0114(5) 0.0032(4) 0.0013(4) 0.0021(4)
    C18 0.0172(5) 0.0141(5) 0.0112(5) 0.0036(4) -0.0005(4) 0.0019(4)
    C19 0.0201(5) 0.0134(5) 0.0111(5) 0.0031(4) 0.0024(4) 0.0008(4)
    C20 0.0185(5) 0.0112(5) 0.0142(5) 0.0044(4) 0.0036(4) 0.0021(4)
    C21 0.0139(5) 0.0116(5) 0.0115(5) 0.0036(4) 0.0014(4) 0.0033(4)
    C22 0.0159(5) 0.0129(5) 0.0131(5) 0.0039(4) 0.0012(4) 0.0027(4)
    C23 0.0125(5) 0.0125(5) 0.0135(5) 0.0036(4) 0.0004(4) 0.0029(4)
    N3 0.0260(5) 0.0177(5) 0.0116(4) 0.0078(4) -0.0019(4) -0.0004(4)
    N4 0.0256(5) 0.0145(5) 0.0148(5) 0.0072(4) -0.0046(4) 0.0009(4)
    N5 0.0177(4) 0.0120(4) 0.0106(4) 0.0050(3) 0.0003(3) 0.0021(3)
    N6 0.0180(4) 0.0102(4) 0.0105(4) 0.0037(3) -0.0004(3) 0.0006(3)
    N7 0.0170(4) 0.0101(4) 0.0109(4) 0.0047(3) 0.0008(3) 0.0004(3)
    C15 0.0152(5) 0.0099(4) 0.0120(5) 0.0017(4) 0.0019(4) 0.0013(4)
    C16 0.0145(5) 0.0111(4) 0.0116(5) 0.0029(4) 0.0022(4) 0.0024(4)
    O1W 0.0335(6) 0.0282(5) 0.0137(4) -0.0070(4) -0.0010(4) 0.0062(4)
    O2W 0.0156(4) 0.0137(4) 0.0141(4) -0.0003(3) -0.0010(3) 0.0031(3)
_geom_special_details
;
All s.u.'s (except the s.u. in the dihedral angle between two l.s. planes) are
estimated using the full covariance matrix. The cell s.u.'s are taken into
account individually in the estimation of s.u.'s in distances, angles and
torsion angles; correlations between s.u.'s in cell parameters are only used
when they are defined by crystal symmetry. An approximate (isotropic)
treatment of cell s.u.'s is used for estimating s.u.'s involving l.s. planes.
;
loop_
    _geom_bond_atom_site_label_1
    _geom_bond_atom_site_label_2
    _geom_bond_site_symmetry_2
    _geom_bond_distance
    _geom_bond_publ_flag
    Co1 N1 . 2.0302(9) n
    Co1 N2 . 2.0395(9) n
    Co1 O4 . 2.1363(8) n
    Co1 O1 . 2.1875(8) n
    Co1 O2 . 2.1967(8) n
    Co1 O3 . 2.2037(8) n
    N1 C6 . 1.3363(14) ?
    N1 C2 . 1.3371(13) ?
    N2 C13 . 1.3329(14) ?
    N2 C9 . 1.3373(13) ?
    O1 C1 . 1.2691(13) ?
    O2 C7 . 1.2644(13) ?
    O3 C14 . 1.2738(13) ?
    O4 C8 . 1.2553(14) ?
    O5 C8 . 1.2640(13) ?
    O6 C14 . 1.2443(14) ?
    O7 C7 . 1.2546(13) ?
    O8 C1 . 1.2500(13) ?
    C1 C2 . 1.5141(15) ?
    C2 C3 . 1.3873(15) ?
    C3 C4 . 1.3920(15) ?
    C3 H3A . 0.9500 ?
    C4 C5 . 1.3946(15) ?
    C4 H4A . 0.9500 ?
    C5 C6 . 1.3901(15) ?
    C5 H5A . 0.9500 ?
    C6 C7 . 1.5094(15) ?
    C8 C9 . 1.5081(15) ?
    C9 C10 . 1.3882(15) ?
    C10 C11 . 1.3950(16) ?
    C10 H10A . 0.9500 ?
    C11 C12 . 1.3962(15) ?
    C11 H11A . 0.9500 ?
    C12 C13 . 1.3899(15) ?
    C12 H12A . 0.9500 ?
    C13 C14 . 1.5128(15) ?
    O9 C22 . 1.2110(14) ?
    O10 C22 . 1.3283(14) ?
    O10 H1OA . 0.78(2) ?
    O11 C23 . 1.2113(14) ?
    O12 C23 . 1.3242(13) ?
    O12 H12B . 0.89(2) ?
    N8 C17 . 1.3402(14) ?
    N8 C21 . 1.3415(14) ?
    C17 C18 . 1.3949(15) ?
    C17 C23 . 1.5112(15) ?
    C18 C19 . 1.3888(16) ?
    C18 H18A . 0.9500 ?
    C19 C20 . 1.3851(16) ?
    C19 H19A . 0.9500 ?
    C20 C21 . 1.3939(15) ?
    C20 H20A . 0.9500 ?
    C21 C22 . 1.4999(15) ?
    N3 C16 . 1.3393(15) ?
    N3 H1N3 . 0.84(2) ?
    N3 H2N3 . 0.86(2) ?
    N4 C15 . 1.3271(15) ?
    N4 H1N4 . 0.84(2) ?
    N4 H2N4 . 0.85(2) ?
    N5 C16 . 1.3146(14) ?
    N5 N6 . 1.3992(13) ?
    N6 C15 . 1.3238(14) ?
    N6 H1N6 . 0.876(19) ?
    N7 C15 . 1.3553(14) ?
    N7 C16 . 1.3765(14) ?
    N7 H1N7 . 0.84(2) ?
    O1W H1W1 . 0.78(2) ?
    O1W H2W1 . 0.82(2) ?
    O2W H2W2 . 0.86(2) ?
    O2W H1W2 . 0.98(3) ?
    O2W H3W2 . 0.87(2) ?
loop_
    _geom_angle_atom_site_label_1
    _geom_angle_atom_site_label_2
    _geom_angle_atom_site_label_3
    _geom_angle_site_symmetry_1
    _geom_angle_site_symmetry_3
    _geom_angle
    _geom_angle_publ_flag
    N1 Co1 N2 . . 165.60(4) ?
    N1 Co1 O4 . . 116.74(4) ?
    N2 Co1 O4 . . 75.79(3) ?
    N1 Co1 O1 . . 76.28(3) ?
    N2 Co1 O1 . . 94.70(3) ?
    O4 Co1 O1 . . 102.06(3) ?
    N1 Co1 O2 . . 75.36(3) ?
    N2 Co1 O2 . . 114.18(3) ?
    O4 Co1 O2 . . 85.99(3) ?
    O1 Co1 O2 . . 151.12(3) ?
    N1 Co1 O3 . . 93.99(3) ?
    N2 Co1 O3 . . 74.89(3) ?
    O4 Co1 O3 . . 148.33(3) ?
    O1 Co1 O3 . . 92.04(3) ?
    O2 Co1 O3 . . 95.24(3) ?
    C6 N1 C2 . . 120.70(9) ?
    C6 N1 Co1 . . 120.21(7) ?
    C2 N1 Co1 . . 118.84(7) ?
    C13 N2 C9 . . 120.81(9) ?
    C13 N2 Co1 . . 119.95(7) ?
    C9 N2 Co1 . . 119.22(7) ?
    C1 O1 Co1 . . 114.51(7) ?
    C7 O2 Co1 . . 115.16(7) ?
    C14 O3 Co1 . . 115.29(7) ?
    C8 O4 Co1 . . 116.54(7) ?
    O8 C1 O1 . . 127.20(10) ?
    O8 C1 C2 . . 116.62(10) ?
    O1 C1 C2 . . 116.17(9) ?
    N1 C2 C3 . . 121.32(10) ?
    N1 C2 C1 . . 113.46(9) ?
    C3 C2 C1 . . 125.22(10) ?
    C2 C3 C4 . . 118.37(10) ?
    C2 C3 H3A . . 120.8 ?
    C4 C3 H3A . . 120.8 ?
    C3 C4 C5 . . 120.10(10) ?
    C3 C4 H4A . . 120.0 ?
    C5 C4 H4A . . 120.0 ?
    C6 C5 C4 . . 117.77(10) ?
    C6 C5 H5A . . 121.1 ?
    C4 C5 H5A . . 121.1 ?
    N1 C6 C5 . . 121.75(10) ?
    N1 C6 C7 . . 112.49(9) ?
    C5 C6 C7 . . 125.75(10) ?
    O7 C7 O2 . . 125.78(10) ?
    O7 C7 C6 . . 117.92(10) ?
    O2 C7 C6 . . 116.27(9) ?
    O4 C8 O5 . . 126.31(10) ?
    O4 C8 C9 . . 116.39(9) ?
    O5 C8 C9 . . 117.30(10) ?
    N2 C9 C10 . . 121.80(10) ?
    N2 C9 C8 . . 111.81(9) ?
    C10 C9 C8 . . 126.33(10) ?
    C9 C10 C11 . . 117.79(10) ?
    C9 C10 H10A . . 121.1 ?
    C11 C10 H10A . . 121.1 ?
    C10 C11 C12 . . 120.03(10) ?
    C10 C11 H11A . . 120.0 ?
    C12 C11 H11A . . 120.0 ?
    C13 C12 C11 . . 118.22(10) ?
    C13 C12 H12A . . 120.9 ?
    C11 C12 H12A . . 120.9 ?
    N2 C13 C12 . . 121.33(10) ?
    N2 C13 C14 . . 113.26(9) ?
    C12 C13 C14 . . 125.30(10) ?
    O6 C14 O3 . . 126.51(10) ?
    O6 C14 C13 . . 118.22(10) ?
    O3 C14 C13 . . 115.21(9) ?
    C22 O10 H1OA . . 110.1(16) ?
    C23 O12 H12B . . 113.6(13) ?
    C17 N8 C21 . . 116.54(10) ?
    N8 C17 C18 . . 123.48(10) ?
    N8 C17 C23 . . 116.87(9) ?
    C18 C17 C23 . . 119.64(10) ?
    C19 C18 C17 . . 118.96(10) ?
    C19 C18 H18A . . 120.5 ?
    C17 C18 H18A . . 120.5 ?
    C20 C19 C18 . . 118.44(10) ?
    C20 C19 H19A . . 120.8 ?
    C18 C19 H19A . . 120.8 ?
    C19 C20 C21 . . 118.38(10) ?
    C19 C20 H20A . . 120.8 ?
    C21 C20 H20A . . 120.8 ?
    N8 C21 C20 . . 124.19(10) ?
    N8 C21 C22 . . 117.51(10) ?
    C20 C21 C22 . . 118.30(10) ?
    O9 C22 O10 . . 123.98(11) ?
    O9 C22 C21 . . 123.16(11) ?
    O10 C22 C21 . . 112.85(10) ?
    O11 C23 O12 . . 124.81(10) ?
    O11 C23 C17 . . 124.43(10) ?
    O12 C23 C17 . . 110.74(9) ?
    C16 N3 H1N3 . . 119.3(13) ?
    C16 N3 H2N3 . . 117.9(14) ?
    H1N3 N3 H2N3 . . 118.9(19) ?
    C15 N4 H1N4 . . 117.7(14) ?
    C15 N4 H2N4 . . 120.0(13) ?
    H1N4 N4 H2N4 . . 121.8(19) ?
    C16 N5 N6 . . 104.54(9) ?
    C15 N6 N5 . . 110.78(9) ?
    C15 N6 H1N6 . . 128.7(12) ?
    N5 N6 H1N6 . . 120.4(12) ?
    C15 N7 C16 . . 107.23(9) ?
    C15 N7 H1N7 . . 122.3(13) ?
    C16 N7 H1N7 . . 130.4(13) ?
    N6 C15 N4 . . 127.91(11) ?
    N6 C15 N7 . . 106.84(10) ?
    N4 C15 N7 . . 125.25(10) ?
    N5 C16 N3 . . 125.83(11) ?
    N5 C16 N7 . . 110.61(10) ?
    N3 C16 N7 . . 123.53(10) ?
    H1W1 O1W H2W1 . . 112(2) ?
    H2W2 O2W H1W2 . . 117(2) ?
    H2W2 O2W H3W2 . . 107(2) ?
    H1W2 O2W H3W2 . . 114(2) ?
loop_
    _geom_torsion_atom_site_label_1
    _geom_torsion_atom_site_label_2
    _geom_torsion_atom_site_label_3
    _geom_torsion_atom_site_label_4
    _geom_torsion_site_symmetry_1
    _geom_torsion_site_symmetry_2
    _geom_torsion_site_symmetry_3
    _geom_torsion_site_symmetry_4
    _geom_torsion
    _geom_torsion_publ_flag
    N2 Co1 N1 C6 . . . . -129.11(14) ?
    O4 Co1 N1 C6 . . . . 81.84(9) ?
    O1 Co1 N1 C6 . . . . 178.61(9) ?
    O2 Co1 N1 C6 . . . . 4.12(8) ?
    O3 Co1 N1 C6 . . . . -90.27(8) ?
    N2 Co1 N1 C2 . . . . 45.17(19) ?
    O4 Co1 N1 C2 . . . . -103.88(8) ?
    O1 Co1 N1 C2 . . . . -7.12(8) ?
    O2 Co1 N1 C2 . . . . 178.39(9) ?
    O3 Co1 N1 C2 . . . . 84.01(8) ?
    N1 Co1 N2 C13 . . . . 30.87(19) ?
    O4 Co1 N2 C13 . . . . -177.41(9) ?
    O1 Co1 N2 C13 . . . . 81.32(8) ?
    O2 Co1 N2 C13 . . . . -98.53(8) ?
    O3 Co1 N2 C13 . . . . -9.53(8) ?
    N1 Co1 N2 C9 . . . . -147.05(13) ?
    O4 Co1 N2 C9 . . . . 4.67(8) ?
    O1 Co1 N2 C9 . . . . -96.60(8) ?
    O2 Co1 N2 C9 . . . . 83.55(8) ?
    O3 Co1 N2 C9 . . . . 172.55(9) ?
    N1 Co1 O1 C1 . . . . 7.60(8) ?
    N2 Co1 O1 C1 . . . . -161.02(8) ?
    O4 Co1 O1 C1 . . . . 122.53(8) ?
    O2 Co1 O1 C1 . . . . 18.69(12) ?
    O3 Co1 O1 C1 . . . . -86.02(8) ?
    N1 Co1 O2 C7 . . . . 0.71(8) ?
    N2 Co1 O2 C7 . . . . 169.25(8) ?
    O4 Co1 O2 C7 . . . . -118.28(8) ?
    O1 Co1 O2 C7 . . . . -10.43(12) ?
    O3 Co1 O2 C7 . . . . 93.47(8) ?
    N1 Co1 O3 C14 . . . . -160.07(8) ?
    N2 Co1 O3 C14 . . . . 10.63(8) ?
    O4 Co1 O3 C14 . . . . 33.44(11) ?
    O1 Co1 O3 C14 . . . . -83.69(8) ?
    O2 Co1 O3 C14 . . . . 124.29(8) ?
    N1 Co1 O4 C8 . . . . 169.32(8) ?
    N2 Co1 O4 C8 . . . . -3.10(8) ?
    O1 Co1 O4 C8 . . . . 88.76(8) ?
    O2 Co1 O4 C8 . . . . -119.28(8) ?
    O3 Co1 O4 C8 . . . . -25.80(12) ?
    Co1 O1 C1 O8 . . . . 171.75(10) ?
    Co1 O1 C1 C2 . . . . -6.90(12) ?
    C6 N1 C2 C3 . . . . 0.73(16) ?
    Co1 N1 C2 C3 . . . . -173.52(8) ?
    C6 N1 C2 C1 . . . . -179.91(9) ?
    Co1 N1 C2 C1 . . . . 5.85(12) ?
    O8 C1 C2 N1 . . . . -177.62(10) ?
    O1 C1 C2 N1 . . . . 1.18(14) ?
    O8 C1 C2 C3 . . . . 1.72(17) ?
    O1 C1 C2 C3 . . . . -179.48(11) ?
    N1 C2 C3 C4 . . . . -0.38(17) ?
    C1 C2 C3 C4 . . . . -179.67(10) ?
    C2 C3 C4 C5 . . . . -0.34(17) ?
    C3 C4 C5 C6 . . . . 0.70(17) ?
    C2 N1 C6 C5 . . . . -0.35(16) ?
    Co1 N1 C6 C5 . . . . 173.82(8) ?
    C2 N1 C6 C7 . . . . 178.28(9) ?
    Co1 N1 C6 C7 . . . . -7.55(12) ?
    C4 C5 C6 N1 . . . . -0.37(17) ?
    C4 C5 C6 C7 . . . . -178.81(10) ?
    Co1 O2 C7 O7 . . . . 173.12(9) ?
    Co1 O2 C7 C6 . . . . -4.72(12) ?
    N1 C6 C7 O7 . . . . -170.09(10) ?
    C5 C6 C7 O7 . . . . 8.47(17) ?
    N1 C6 C7 O2 . . . . 7.92(14) ?
    C5 C6 C7 O2 . . . . -173.51(11) ?
    Co1 O4 C8 O5 . . . . -179.79(9) ?
    Co1 O4 C8 C9 . . . . 1.30(12) ?
    C13 N2 C9 C10 . . . . -0.75(16) ?
    Co1 N2 C9 C10 . . . . 177.15(8) ?
    C13 N2 C9 C8 . . . . 176.77(9) ?
    Co1 N2 C9 C8 . . . . -5.33(12) ?
    O4 C8 C9 N2 . . . . 2.47(14) ?
    O5 C8 C9 N2 . . . . -176.54(10) ?
    O4 C8 C9 C10 . . . . 179.86(10) ?
    O5 C8 C9 C10 . . . . 0.85(16) ?
    N2 C9 C10 C11 . . . . -0.58(16) ?
    C8 C9 C10 C11 . . . . -177.72(10) ?
    C9 C10 C11 C12 . . . . 0.86(16) ?
    C10 C11 C12 C13 . . . . 0.11(17) ?
    C9 N2 C13 C12 . . . . 1.79(16) ?
    Co1 N2 C13 C12 . . . . -176.09(8) ?
    C9 N2 C13 C14 . . . . -174.64(9) ?
    Co1 N2 C13 C14 . . . . 7.48(12) ?
    C11 C12 C13 N2 . . . . -1.46(17) ?
    C11 C12 C13 C14 . . . . 174.52(10) ?
    Co1 O3 C14 O6 . . . . 172.81(10) ?
    Co1 O3 C14 C13 . . . . -10.06(12) ?
    N2 C13 C14 O6 . . . . 179.76(10) ?
    C12 C13 C14 O6 . . . . 3.49(17) ?
    N2 C13 C14 O3 . . . . 2.37(14) ?
    C12 C13 C14 O3 . . . . -173.89(11) ?
    C21 N8 C17 C18 . . . . 1.17(16) ?
    C21 N8 C17 C23 . . . . -178.06(10) ?
    N8 C17 C18 C19 . . . . -0.37(18) ?
    C23 C17 C18 C19 . . . . 178.84(10) ?
    C17 C18 C19 C20 . . . . -0.96(17) ?
    C18 C19 C20 C21 . . . . 1.41(17) ?
    C17 N8 C21 C20 . . . . -0.67(17) ?
    C17 N8 C21 C22 . . . . 178.97(10) ?
    C19 C20 C21 N8 . . . . -0.61(18) ?
    C19 C20 C21 C22 . . . . 179.75(10) ?
    N8 C21 C22 O9 . . . . 179.71(11) ?
    C20 C21 C22 O9 . . . . -0.62(18) ?
    N8 C21 C22 O10 . . . . -1.23(15) ?
    C20 C21 C22 O10 . . . . 178.43(10) ?
    N8 C17 C23 O11 . . . . -8.97(17) ?
    C18 C17 C23 O11 . . . . 171.78(12) ?
    N8 C17 C23 O12 . . . . 170.01(10) ?
    C18 C17 C23 O12 . . . . -9.25(15) ?
    C16 N5 N6 C15 . . . . -0.68(13) ?
    N5 N6 C15 N4 . . . . 179.92(12) ?
    N5 N6 C15 N7 . . . . 0.39(13) ?
    C16 N7 C15 N6 . . . . 0.05(13) ?
    C16 N7 C15 N4 . . . . -179.50(11) ?
    N6 N5 C16 N3 . . . . 178.62(11) ?
    N6 N5 C16 N7 . . . . 0.70(12) ?
    C15 N7 C16 N5 . . . . -0.49(13) ?
    C15 N7 C16 N3 . . . . -178.47(11) ?
loop_
    _geom_hbond_atom_site_label_D
    _geom_hbond_atom_site_label_H
    _geom_hbond_atom_site_label_A
    _geom_hbond_site_symmetry_A
    _geom_hbond_distance_DH
    _geom_hbond_distance_HA
    _geom_hbond_distance_DA
    _geom_hbond_angle_DHA
    _geom_hbond_publ_flag
    N3 H1N3 O10 2_766 0.841(19) 2.249(18) 3.0304(15) 154.5(17) yes
    N3 H1N3 N8 2_766 0.841(19) 2.47(2) 3.1379(15) 136.5(16) yes
    N3 H2N3 O11 2_766 0.86(2) 2.28(2) 2.9563(15) 135.7(17) yes
    N4 H1N4 O2 . 0.85(2) 2.072(19) 2.9084(14) 169(2) yes
    N4 H2N4 O1W . 0.85(2) 1.96(2) 2.8057(16) 172(2) yes
    N6 H1N6 O3 1_545 0.877(18) 1.870(18) 2.7368(12) 169.7(16) yes
    N7 H1N7 O7 . 0.85(2) 1.89(2) 2.7245(13) 167(2) yes
    O10 H1OA O7 2_766 0.79(2) 1.86(2) 2.5775(13) 152(3) yes
    O1W H1W1 O6 2_665 0.78(2) 2.06(2) 2.8315(14) 172(2) yes
    O1W H2W1 O1 1_545 0.82(3) 2.23(3) 2.8901(14) 138(2) yes
    O2W H2W2 O8 1_645 0.87(3) 1.67(2) 2.5279(13) 170(2) yes
    O2W H1W2 O5 1_655 0.98(3) 1.48(3) 2.4622(13) 177(3) yes
    O2W H3W2 O6 1_545 0.87(2) 1.71(2) 2.5746(13) 174(2) yes
    O12 H12B N5 1_565 0.89(2) 1.76(2) 2.6303(14) 169(2) yes
    C3 H3A O9 1_465 0.95 2.52 3.1725(14) 126 yes
    C5 H5A O9 2_766 0.95 2.59 3.5380(15) 175 yes
    C10 H10A O1 2_565 0.95 2.38 3.2669(14) 156 yes
    C19 H19A O2W . 0.95 2.50 3.4269(15) 165 yes
