# Supplementary material for: 3,5-Diamino-4H-1,2,4-triazol-1-ium hydroxonium bis­(pyridine-2,6-di­carboxyl­ato)cobaltate(II) pyridine-2,6-dicarb­oxy­lic acid monohydrate
Source: Acta Crystallogr Sect E Struct Rep Online. 2011 Jul 16;67(Pt 8):m1105–6. doi: 10.1107/S1600536811027917 (PMC3212175; doi:10.1107/S1600536811027917)
Supplement: Supplementary file 2 [file e-67-m1105-Isup2.hkl]

#
# h,k,l, Fc-squared, Fo-squared, sigma(Fo-squared) and status flag
#
data_I
_shelx_title ' c21bm in P-1 (100K)'
_shelx_refln_list_code          4
_shelx_F_calc_maximum      316.29
_exptl_crystal_F_000       710.00
_reflns_d_resolution_high  0.7107
 
loop_
 _symmetry_equiv_pos_as_xyz
 'x, y, z'
 '-x, -y, -z'
 
_cell_length_a     8.0209
_cell_length_b     9.2028
_cell_length_c    18.7004
_cell_angle_alpha  98.536
_cell_angle_beta   96.721
_cell_angle_gamma 100.515
 
_shelx_F_squared_multiplier     1.000
 
loop_
 _refln_index_h
 _refln_index_k
 _refln_index_l
 _refln_F_squared_calc
 _refln_F_squared_meas
 _refln_F_squared_sigma
 _refln_observed_status
   2   0   0      448.05      378.02     10.42 o
   3   0   0     1236.54     1208.85     31.07 o
   4   0   0       16.98       21.80      1.21 o
   5   0   0     4963.25     4830.72     75.57 o
   6   0   0       43.87       34.39      1.27 o
   7   0   0     1153.42     1160.02     14.32 o
   8   0   0      292.93      306.39      5.49 o
   9   0   0        0.32        1.06      0.93 o
  10   0   0      424.58      412.84     11.66 o
 -11   1   0       34.28       31.57      4.54 o
 -10   1   0     1732.24     1623.06     60.25 o
  -9   1   0      180.40      174.90      4.41 o
  -8   1   0        2.67        2.68      1.75 o
  -7   1   0      248.25      230.80      4.63 o
  -6   1   0       30.62       31.61      1.54 o
  -5   1   0     1110.66     1063.70     14.60 o
  -4   1   0      798.85      743.68     15.95 o
  -3   1   0      578.97      623.24     16.94 o
  -2   1   0     4127.44     4041.84     73.29 o
  -1   1   0     6024.74     5805.78    101.98 o
   0   1   0     4445.08     4395.03     67.46 o
   1   1   0     4112.24     3964.84     41.70 o
   2   1   0     8238.55     8327.78    207.41 o
   3   1   0      506.47      432.33      5.49 o
   4   1   0       54.70       74.15      1.22 o
   5   1   0      381.71      371.85      4.22 o
   6   1   0      626.60      624.78      7.46 o
   7   1   0      733.30      716.12      8.62 o
   8   1   0     2449.17     2458.56     28.53 o
   9   1   0      600.04      578.26      9.92 o
  10   1   0       42.99       40.35      2.74 o
 -11   2   0      478.85      476.22      9.02 o
 -10   2   0      348.07      330.41      8.01 o
  -9   2   0      798.46      802.29     19.29 o
  -8   2   0       70.70       65.23      2.81 o
  -7   2   0      980.48      962.97     13.93 o
  -6   2   0      725.98      682.47     10.04 o
  -5   2   0       12.49       17.56      1.16 o
  -4   2   0     1809.88     1868.69     29.30 o
  -3   2   0       14.51       26.24      1.08 o
  -2   2   0    20959.26    19598.70    386.12 o
  -1   2   0        5.01        6.76      0.41 o
   0   2   0       72.15       88.45      1.09 o
   1   2   0     1690.76     1738.70     20.67 o
   2   2   0     2357.02     2414.48     28.30 o
   3   2   0       99.19       74.62      1.63 o
   4   2   0      864.90      824.81      8.32 o
   5   2   0      830.05      829.80     12.78 o
   6   2   0        2.95        4.05      0.70 o
   7   2   0     1391.52     1384.12     15.38 o
   8   2   0       48.57       51.01      2.07 o
   9   2   0      311.56      292.08      6.39 o
  10   2   0        2.74        2.36      1.68 o
 -11   3   0       59.39       56.19      7.50 o
 -10   3   0     1047.59     1047.80     18.62 o
  -9   3   0       73.80       72.36      3.19 o
  -8   3   0        4.43        5.19      1.36 o
  -7   3   0        8.93       11.34      1.16 o
  -6   3   0      663.20      672.82      9.94 o
  -5   3   0      664.99      673.00     14.04 o
  -4   3   0      965.96     1074.50     12.96 o
  -3   3   0     9721.92    10243.11    117.16 o
  -2   3   0     1188.61     1137.95     20.21 o
  -1   3   0       31.42       22.04      1.80 o
   0   3   0      790.03      954.25     11.65 o
   1   3   0      493.58      511.16      6.48 o
   2   3   0     2632.91     2683.02     27.90 o
   3   3   0     5623.64     5688.77     57.13 o
   4   3   0      367.03      390.99      5.07 o
   5   3   0        2.42        2.56      0.57 o
   6   3   0      701.73      679.54      8.30 o
   7   3   0      551.18      556.09      8.97 o
   8   3   0       93.32       94.60      3.39 o
   9   3   0       30.94       36.00      2.66 o
  10   3   0      166.28      163.52      5.87 o
 -11   4   0       15.43       14.29      2.28 o
 -10   4   0       28.59       24.83      2.39 o
  -9   4   0      239.36      232.43      5.89 o
  -8   4   0      368.83      371.09      6.72 o
  -7   4   0      401.97      404.32      6.83 o
  -6   4   0        4.58        9.34      1.93 o
  -5   4   0      175.15      179.78      3.00 o
  -4   4   0      453.58      537.44      6.24 o
  -3   4   0      649.36      647.61      7.22 o
  -2   4   0      480.22      491.86      4.67 o
  -1   4   0     3006.23     3257.51     39.51 o
   0   4   0      381.61      450.07      4.15 o
   1   4   0      216.23      215.75      7.19 o
   2   4   0      977.64     1060.63      9.51 o
   3   4   0       48.42       52.82      1.82 o
   4   4   0        0.31        0.26      0.77 o
   5   4   0       73.82       60.96      1.73 o
   6   4   0        6.11        6.14      0.88 o
   7   4   0      102.31      100.96      3.29 o
   8   4   0        8.67        6.01      1.97 o
   9   4   0        9.34        9.09      2.35 o
 -10   5   0      196.84      193.94      5.59 o
  -9   5   0      818.49      819.65     14.83 o
  -8   5   0      376.04      365.62      6.75 o
  -7   5   0      370.45      355.60      6.28 o
  -6   5   0      518.12      506.03      8.84 o
  -5   5   0      162.37      176.10      3.52 o
  -4   5   0      756.73      651.40      6.16 o
  -3   5   0     1790.73     1959.05     17.18 o
  -2   5   0      444.06      612.95      5.83 o
  -1   5   0     3573.93     3769.34     31.14 o
   0   5   0     1857.37     2046.27     16.46 o
   1   5   0      404.77      413.37      4.59 o
   2   5   0       55.67       50.56      1.26 o
   3   5   0       10.93       16.49      0.79 o
   4   5   0      282.82      300.74      5.89 o
   5   5   0       65.73       69.70      2.54 o
   6   5   0      660.99      657.43      8.81 o
   7   5   0      104.49       97.94      3.43 o
   8   5   0      343.71      343.65      7.11 o
   9   5   0      158.25      162.04      4.87 o
 -10   6   0        5.31        6.02      1.78 o
  -9   6   0       21.82       20.96      2.85 o
  -8   6   0     1783.73     1785.45     24.88 o
  -7   6   0       31.62       29.11      1.84 o
  -6   6   0      674.56      704.31     10.69 o
  -5   6   0        2.27        3.15      0.70 o
  -4   6   0        0.85        1.06      0.47 o
  -3   6   0     1249.97     1294.89     11.74 o
  -2   6   0      451.72      555.77      5.94 o
  -1   6   0     3699.15     3831.90     27.32 o
   0   6   0      229.46      188.55      2.17 o
   1   6   0       31.83       33.86      1.16 o
   2   6   0     1085.40     1110.29     11.98 o
   3   6   0      118.95      114.75      2.12 o
   4   6   0      972.37      969.34     10.71 o
   5   6   0     1087.04     1053.81     12.24 o
   6   6   0      239.13      233.81      5.38 o
   7   6   0      236.79      240.81      5.75 o
   8   6   0      205.34      209.94      6.71 o
 -10   7   0       51.42       51.64      3.27 o
  -9   7   0        3.03        3.04      1.56 o
  -8   7   0        4.49        8.14      1.80 o
  -7   7   0        6.15        7.53      1.42 o
  -6   7   0      234.61      214.27      3.60 o
  -5   7   0      233.90      270.97      4.45 o
  -4   7   0        0.30        1.42      0.59 o
  -3   7   0        3.76        8.09      0.92 o
  -2   7   0      561.71      541.62      5.88 o
  -1   7   0      469.08      511.97      6.01 o
   0   7   0     1398.34     1396.81     13.27 o
   1   7   0      789.23      781.38      8.00 o
   2   7   0       27.18       29.59      3.71 o
   3   7   0      154.51      167.99      4.46 o
   4   7   0       63.84       63.39      1.81 o
   5   7   0      607.58      583.12      9.92 o
   6   7   0       16.48       20.70      2.44 o
   7   7   0      402.35      409.42     11.94 o
  -9   8   0      144.46      138.28      4.73 o
  -8   8   0       14.52       15.21      1.96 o
  -7   8   0      323.67      327.58      7.44 o
  -6   8   0       95.18      101.69      2.48 o
  -5   8   0      537.19      515.85      7.19 o
  -4   8   0     1383.46     1237.68     15.04 o
  -3   8   0     1322.31     1302.35     13.94 o
  -2   8   0      378.03      389.95      5.14 o
  -1   8   0      559.93      578.60      7.75 o
   0   8   0      181.88      168.66      2.88 o
   1   8   0       68.50       70.88      2.55 o
   2   8   0       56.81       55.77      1.71 o
   3   8   0     1711.34     1674.83     20.22 o
   4   8   0      141.84      143.61      5.35 o
   5   8   0        2.35        2.45      2.01 o
   6   8   0      131.16      137.54      6.67 o
   7   8   0        0.12        3.70      2.76 o
  -9   9   0        5.36        6.13      1.88 o
  -8   9   0      140.43      147.31      4.87 o
  -7   9   0      366.72      363.77      8.26 o
  -6   9   0      490.15      488.86      8.14 o
  -5   9   0       86.72       72.18      2.99 o
  -4   9   0     1380.26     1300.83     16.02 o
  -3   9   0        8.75       10.12      1.10 o
  -2   9   0      895.87      921.72     11.66 o
  -1   9   0      310.77      318.13      5.12 o
   0   9   0       71.24       76.18      1.94 o
   1   9   0      505.68      498.97      7.30 o
   2   9   0      718.21      690.00     10.99 o
   3   9   0     1607.70     1605.87     22.63 o
   4   9   0       37.70       42.64      3.58 o
   5   9   0        2.01        4.38      2.32 o
   6   9   0       29.87       30.82      3.61 o
  -8  10   0      270.89      310.54      8.90 o
  -7  10   0        2.95        5.29      1.80 o
  -6  10   0       13.40       15.17      2.14 o
  -5  10   0       33.24       27.00      2.47 o
  -4  10   0       19.42       15.95      2.03 o
  -3  10   0      602.66      607.08     13.80 o
  -2  10   0      368.62      359.90      6.57 o
  -1  10   0       20.29       20.99      1.75 o
   0  10   0       19.61       20.90      2.37 o
   1  10   0        6.41        5.09      1.41 o
   2  10   0      457.56      440.09      7.91 o
   3  10   0      367.01      368.94      7.11 o
   4  10   0       10.61       12.51      2.72 o
   5  10   0      259.64      242.04      7.90 o
  -7  11   0      403.71      424.32      9.85 o
  -6  11   0       11.28        6.77      1.97 o
  -5  11   0       19.76       20.05      2.42 o
  -4  11   0       20.76       21.78      1.88 o
  -3  11   0        3.93        6.56      1.39 o
  -2  11   0      448.65      447.43      7.97 o
  -1  11   0      264.02      253.89      7.11 o
   0  11   0      151.42      144.51      5.24 o
   1  11   0       26.94       27.17      3.24 o
   2  11   0      665.78      674.43     11.06 o
   3  11   0        7.88        7.64      1.64 o
  -5  12   0       62.42       74.47      5.23 o
  -4  12   0      125.26      132.46      5.69 o
  -3  12   0      376.99      354.05     11.60 o
  -2  12   0       30.35       30.47      2.30 o
  -1  12   0       30.58       36.26      3.21 o
   0  12   0        2.70        3.92      1.87 o
   1  12   0      350.48      363.59      9.45 o
  -1 -12   1       49.83       48.25      3.54 o
   0 -12   1      112.36      108.14      4.79 o
   1 -12   1      125.55      116.20      4.95 o
   2 -12   1       10.56       16.87      2.43 o
   3 -12   1       44.90       44.89      2.63 o
   4 -12   1      210.54      210.81      5.15 o
   5 -12   1     1451.77     1437.04     29.52 o
   6 -12   1        6.68        7.05      2.90 o
  -3 -11   1      198.38      184.71      4.71 o
  -2 -11   1      195.02      202.85      4.87 o
  -1 -11   1      230.12      224.32      8.89 o
   0 -11   1       81.44       31.62      2.98 o
   1 -11   1      117.91      124.64      8.94 o
   2 -11   1      363.26      345.48      8.85 o
   3 -11   1      318.54      332.18      7.77 o
   4 -11   1        4.35        6.44      1.43 o
   5 -11   1       20.54       27.84      2.65 o
   6 -11   1      252.95      252.28      9.49 o
   7 -11   1       30.17       28.78      2.90 o
  -5 -10   1      442.05      446.99     11.36 o
  -4 -10   1     1391.82     1406.08     26.31 o
  -3 -10   1       27.76       28.80      2.13 o
  -2 -10   1      171.98      184.81      4.56 o
  -1 -10   1      623.15      631.96      8.95 o
   0 -10   1        8.45        8.45      1.81 o
   1 -10   1      322.89      315.46      6.06 o
   2 -10   1       84.72       65.14      4.22 o
   3 -10   1      675.81      626.01      9.92 o
   4 -10   1       81.84       71.10      3.44 o
   5 -10   1       85.97       87.88      3.72 o
   6 -10   1      753.25      751.64     14.47 o
   7 -10   1      104.10      103.63      5.81 o
   8 -10   1       30.51       28.75      3.87 o
  -6  -9   1      129.57      134.66      8.21 o
  -5  -9   1      644.68      641.85     34.92 o
  -4  -9   1        0.56        1.97      2.02 o
  -3  -9   1      188.76      198.37      4.64 o
  -2  -9   1       29.45       30.88      2.02 o
  -1  -9   1      113.13      117.70      2.85 o
   0  -9   1      395.40      363.11      4.91 o
   1  -9   1      365.40      346.33      5.43 o
   2  -9   1      306.25      291.41      4.95 o
   3  -9   1      141.26      113.35      2.66 o
   4  -9   1      194.33      175.15      4.01 o
   5  -9   1       14.05       17.17      1.55 o
   6  -9   1      198.56      220.34      5.89 o
   7  -9   1      331.33      346.53      8.02 o
   8  -9   1      473.14      509.24     11.12 o
   9  -9   1        1.36        1.89      1.77 o
  -7  -8   1      625.30      608.79     14.11 o
  -6  -8   1      266.88      270.14      8.18 o
  -5  -8   1      122.08      118.47      5.02 o
  -4  -8   1        0.69        2.91      1.83 o
  -3  -8   1       71.93       67.66      2.15 o
  -2  -8   1      616.34      612.39      7.54 o
  -1  -8   1       79.15       75.22      2.27 o
   0  -8   1     1956.75     1946.94     19.93 o
   1  -8   1        4.79        5.81      0.77 o
   2  -8   1        6.97        8.89      1.13 o
   3  -8   1     1959.29     1934.44     22.17 o
   4  -8   1      119.11       96.37      3.50 o
   5  -8   1      610.39      636.97     10.82 o
   6  -8   1       57.88       58.79      2.19 o
   7  -8   1        0.95       12.35      3.25 o
   8  -8   1       23.53       32.36      2.59 o
   9  -8   1       15.24       18.72      2.96 o
  -8  -7   1       62.15       53.23      3.36 o
  -7  -7   1      232.35      238.76      8.29 o
  -6  -7   1      541.15      538.87      9.58 o
  -5  -7   1       67.01       62.89      2.86 o
  -4  -7   1      472.50      493.20      7.32 o
  -3  -7   1     1456.68     1479.85     19.21 o
  -2  -7   1       58.04       61.49      1.68 o
  -1  -7   1       55.34       59.84      1.58 o
   0  -7   1      105.14       99.24      1.73 o
   1  -7   1      815.98      802.02      8.05 o
   2  -7   1     1138.36     1145.54     11.33 o
   3  -7   1     1374.03     1433.46     13.88 o
   4  -7   1      128.45      126.98      2.33 o
   5  -7   1      471.46      494.31      6.16 o
   6  -7   1      522.91      528.92      7.35 o
   7  -7   1        0.10        2.42      1.75 o
   8  -7   1       29.32       26.91      4.06 o
   9  -7   1      193.18      176.20      5.24 o
  10  -7   1        6.95        7.46      1.92 o
  -8  -6   1      159.69      158.68      4.80 o
  -7  -6   1      260.99      247.62      5.80 o
  -6  -6   1       11.66       10.49      1.95 o
  -5  -6   1        2.92        4.71      1.04 o
  -4  -6   1      196.59      201.08      3.82 o
  -3  -6   1       55.93       52.05      1.51 o
  -2  -6   1      689.18      726.96      7.51 o
  -1  -6   1      228.52      261.00      3.28 o
   0  -6   1        0.36        5.79      0.69 o
   1  -6   1     1094.58     1083.51      8.17 o
   2  -6   1       88.74       81.63      1.51 o
   3  -6   1       43.08       37.00      1.14 o
   4  -6   1      650.20      654.16      6.82 o
   5  -6   1     1063.25     1111.88     12.09 o
   6  -6   1     1439.77     1465.35     17.53 o
   7  -6   1      382.19      371.84      6.70 o
   8  -6   1       11.26       13.82      2.31 o
   9  -6   1      141.71      137.43      4.52 o
  10  -6   1       19.30       20.36      2.30 o
  -9  -5   1        0.09        0.87      3.74 o
  -8  -5   1      223.99      225.16      6.87 o
  -7  -5   1       28.41       28.80      2.17 o
  -6  -5   1       69.05       72.07      2.09 o
  -5  -5   1     1262.91     1214.64     14.83 o
  -4  -5   1      195.34      177.30      5.44 o
  -3  -5   1     1234.52     1253.48     12.01 o
  -2  -5   1      303.52      291.39      3.01 o
  -1  -5   1     1877.39     2003.63     24.05 o
   0  -5   1      378.23      323.42      3.13 o
   1  -5   1        4.31        0.19      0.48 o
   2  -5   1     5049.53     5349.23     46.48 o
   3  -5   1      760.43      746.68      8.45 o
   4  -5   1      134.11      171.48      3.15 o
   5  -5   1     1490.16     1541.50     16.11 o
   6  -5   1     1963.79     2020.86     27.06 o
   7  -5   1      189.88      192.22      4.18 o
   8  -5   1       14.77       14.75      1.52 o
   9  -5   1       73.47       80.01      3.40 o
  10  -5   1      233.11      237.69      6.46 o
  -9  -4   1        5.64        2.26      1.96 o
  -8  -4   1        3.72        4.02      2.27 o
  -7  -4   1      103.37       97.14      4.01 o
  -6  -4   1      224.02      222.55      3.66 o
  -5  -4   1      761.42      749.48      9.56 o
  -4  -4   1       75.08       58.18      1.66 o
  -3  -4   1        2.71        2.41      0.34 o
  -2  -4   1     3884.11     3879.34     36.83 o
  -1  -4   1       36.46       48.86      1.87 o
   0  -4   1      370.91      394.62      3.97 o
   1  -4   1     3975.81     4377.24     55.63 o
   2  -4   1     2259.80     2596.02     22.48 o
   3  -4   1     3660.44     3771.88     32.55 o
   4  -4   1     5708.03     5863.26     65.41 o
   5  -4   1        9.81        9.66      2.22 o
   6  -4   1       54.43       51.77      1.86 o
   7  -4   1      458.67      448.96      7.50 o
   8  -4   1      572.02      572.88     10.78 o
   9  -4   1       81.71       77.25      3.39 o
  10  -4   1      570.66      569.79     15.40 o
  11  -4   1      104.25      102.14      4.32 o
 -10  -3   1      117.99      115.18      4.19 o
  -9  -3   1      563.39      544.44     11.23 o
  -8  -3   1        4.96        4.67      1.47 o
  -7  -3   1     1337.35     1336.26     15.06 o
  -6  -3   1     2447.11     2351.95     24.80 o
  -5  -3   1      136.28      141.81      2.43 o
  -4  -3   1       91.99       79.84      4.41 o
  -3  -3   1       47.21       29.82      1.31 o
  -2  -3   1     1661.60     1704.21     16.45 o
  -1  -3   1     5361.30     5080.38     54.22 o
   0  -3   1     1752.02     1856.01     17.98 o
   1  -3   1      142.32      113.30      1.37 o
   2  -3   1      755.33      891.58     12.44 o
   3  -3   1      431.75      360.00      4.81 o
   4  -3   1     3034.26     3246.20     50.98 o
   5  -3   1     1328.59     1358.35     18.33 o
   6  -3   1      244.40      231.01      6.75 o
   7  -3   1        3.26        5.90      1.03 o
   8  -3   1     1038.13     1030.57     17.61 o
   9  -3   1      264.71      269.37      7.13 o
  10  -3   1       50.12       48.30      3.11 o
  11  -3   1      345.56      317.62     19.62 o
 -10  -2   1      177.57      170.04      8.21 o
  -9  -2   1       19.45       17.98      2.36 o
  -8  -2   1     2949.62     2883.13     39.42 o
  -7  -2   1       62.03       65.37      2.04 o
  -6  -2   1      472.18      426.71      8.65 o
  -5  -2   1      428.65      432.84      5.29 o
  -4  -2   1     1120.58     1171.98     14.77 o
  -3  -2   1     5857.34     5901.97     57.61 o
  -2  -2   1     4740.71     4941.14     66.22 o
  -1  -2   1     9482.46     9393.25    167.34 o
   0  -2   1     1480.04     1423.82     14.59 o
   1  -2   1     1167.09     1204.78     16.64 o
   2  -2   1    43161.81    38578.60    708.98 o
   3  -2   1       53.90       49.80      2.32 o
   4  -2   1     1066.39     1064.15     17.25 o
   5  -2   1      505.83      462.56      8.42 o
   6  -2   1      436.66      419.53     12.09 o
   7  -2   1      199.63      200.46      4.96 o
   8  -2   1      458.93      447.03     11.36 o
   9  -2   1      453.36      443.24     11.74 o
  10  -2   1     1015.12     1016.03     23.61 o
  11  -2   1       27.87       29.31      2.95 o
 -10  -1   1       17.08       13.57      2.21 o
  -9  -1   1        0.27        3.45      1.36 o
  -8  -1   1     2007.66     1948.95     43.67 o
  -7  -1   1      154.87      157.32      2.80 o
  -6  -1   1        0.22        3.23      0.72 o
  -5  -1   1      515.12      495.32      5.85 o
  -4  -1   1      574.78      619.90      5.97 o
  -3  -1   1      111.16      105.08      2.04 o
  -1  -1   1        8.28       -1.04      0.52 o
   0  -1   1     4119.64     4297.23     55.66 o
   1  -1   1     1769.45     1759.30     22.26 o
   2  -1   1      591.81      633.91     11.75 o
   3  -1   1       12.17       10.09      3.39 o
   4  -1   1     1681.65     1689.08     37.53 o
   5  -1   1       88.11       71.60      1.98 o
   6  -1   1      590.82      607.91      8.18 o
   7  -1   1      237.42      229.50      5.04 o
   8  -1   1      203.58      196.16      3.96 o
   9  -1   1      109.70      106.06      4.51 o
  10  -1   1      684.55      665.70     11.26 o
  11  -1   1      681.78      652.62     11.48 o
 -11   0   1        2.60        5.35      2.02 o
 -10   0   1     1057.83      993.33     15.34 o
  -9   0   1       64.06       60.40      2.80 o
  -8   0   1        6.55        6.51      1.29 o
  -7   0   1      574.72      546.65      8.27 o
  -6   0   1      491.76      472.25      7.53 o
  -5   0   1      131.66      122.50      2.67 o
  -4   0   1      748.25      677.63     11.34 o
  -1   0   1     1601.53     1737.38     30.89 o
   1   0   1     6196.60     5697.08     64.99 o
   2   0   1       23.31       12.94      1.55 o
   3   0   1      251.44      226.60      3.47 o
   4   0   1     1834.36     1791.98     18.35 o
   5   0   1       24.65       16.57      0.70 o
   6   0   1     4398.01     4485.81     50.41 o
   7   0   1       87.34       89.97      2.04 o
   8   0   1        8.37        8.95      1.29 o
   9   0   1      374.71      362.80      7.08 o
  10   0   1       48.79       52.76      2.95 o
 -11   1   1      304.25      293.59      6.64 o
 -10   1   1      174.83      169.80      6.43 o
  -9   1   1      217.74      210.55      4.83 o
  -8   1   1      568.31      543.20     10.27 o
  -7   1   1       13.00       10.37      1.15 o
  -6   1   1     3030.69     2965.35     38.62 o
  -5   1   1      304.22      299.55      4.88 o
  -4   1   1     1645.41     1597.00     23.15 o
  -3   1   1       41.48       61.98      2.94 o
  -2   1   1      450.08      520.40     13.70 o
  -1   1   1     3654.45     3670.67     91.15 o
   0   1   1     2898.06     3054.52     27.24 o
   1   1   1     1790.30     1709.38     18.25 o
   2   1   1        3.71        5.61      0.43 o
   3   1   1       38.53       45.41      1.13 o
   4   1   1     1695.19     1660.85     15.79 o
   5   1   1     2837.41     2842.36     26.62 o
   6   1   1      764.14      767.20      8.93 o
   7   1   1      193.95      191.95      3.31 o
   8   1   1      109.54      102.71      2.72 o
   9   1   1      341.04      345.43      6.97 o
  10   1   1        6.58        3.25      1.59 o
 -11   2   1       30.39       24.84      2.34 o
 -10   2   1      353.05      352.77      8.11 o
  -9   2   1      180.63      173.53      4.94 o
  -8   2   1      210.23      214.64      4.60 o
  -7   2   1      284.50      290.02      5.59 o
  -6   2   1      163.82      160.58      4.96 o
  -5   2   1     2246.43     2286.12     29.80 o
  -4   2   1     1792.15     1863.97     27.37 o
  -3   2   1     2859.51     2693.65     66.47 o
  -2   2   1     8348.68     8675.10    214.99 o
  -1   2   1    15283.02    14296.74    260.21 o
   0   2   1      159.69      162.89      2.15 o
   1   2   1       85.44       73.92      2.35 o
   2   2   1     1134.84     1111.60     11.82 o
   3   2   1      601.96      608.44      6.24 o
   4   2   1     1633.48     1702.96     18.89 o
   5   2   1      166.11      163.08      2.71 o
   6   2   1        0.07       22.81      7.79 o
   7   2   1      886.82      848.76     14.05 o
   8   2   1       54.70       59.39      2.77 o
   9   2   1        0.37        0.17      1.35 o
  10   2   1       21.00       20.79      2.31 o
 -11   3   1       16.51       14.80      2.25 o
 -10   3   1       30.74       28.49      2.48 o
  -9   3   1     1123.43     1116.54     19.04 o
  -8   3   1      962.34      941.05     13.95 o
  -7   3   1      204.31      204.55      4.12 o
  -6   3   1      156.76      168.21      3.43 o
  -5   3   1       93.01       69.22      1.76 o
  -4   3   1     7474.31     7478.69    120.60 o
  -3   3   1     1972.88     2154.25     27.78 o
  -2   3   1        3.54        7.86      2.04 o
  -1   3   1     1021.82     1129.59     12.21 o
   0   3   1     1908.96     1872.03     16.66 o
   1   3   1     8918.66     9296.52     89.40 o
   2   3   1      152.07      135.69      1.98 o
   3   3   1     1052.57     1023.51      8.86 o
   4   3   1      364.59      356.87      4.22 o
   5   3   1       64.13       71.48      1.63 o
   6   3   1        5.99        9.91      1.18 o
   7   3   1       22.04       21.90      1.49 o
   8   3   1      157.38      171.26      4.60 o
   9   3   1      334.53      318.08      6.95 o
  10   3   1      329.07      344.15      9.61 o
 -11   4   1      335.81      322.62      7.90 o
 -10   4   1       35.06       32.11      2.57 o
  -9   4   1      527.38      506.93      9.99 o
  -8   4   1      565.51      567.21      9.14 o
  -7   4   1        1.13        0.96      0.79 o
  -6   4   1      617.56      582.40     13.39 o
  -5   4   1      792.03      799.14      9.77 o
  -4   4   1     1183.79     1397.89     16.16 o
  -3   4   1      492.92      470.31      5.42 o
  -2   4   1       13.73       24.40      0.92 o
  -1   4   1      565.33      575.08      7.49 o
   0   4   1     4840.86     4938.37     44.59 o
   1   4   1     4408.49     4660.21     38.36 o
   2   4   1      177.65      153.48      2.11 o
   3   4   1        1.39        2.90      0.57 o
   4   4   1      620.87      630.22      6.61 o
   5   4   1      315.05      310.42      4.46 o
   6   4   1      226.96      221.16      3.71 o
   7   4   1      127.97      128.14      3.72 o
   8   4   1        0.82        2.05      1.54 o
   9   4   1      278.79      280.27      7.92 o
 -11   5   1      192.76      180.70      5.62 o
 -10   5   1       38.25       38.11      2.78 o
  -9   5   1       51.68       55.64      2.81 o
  -8   5   1      102.39      105.08      4.66 o
  -7   5   1       76.14       77.39      2.88 o
  -6   5   1      384.47      386.25      6.37 o
  -5   5   1       21.41       33.09      1.23 o
  -4   5   1     1179.38     1264.00     14.88 o
  -3   5   1      428.12      385.10      3.84 o
  -2   5   1     1393.92     1525.06     13.48 o
  -1   5   1      296.90      290.97      4.76 o
   0   5   1      168.88      165.57      2.27 o
   1   5   1     2499.13     2575.08     20.63 o
   2   5   1      854.91      840.99      7.86 o
   3   5   1      970.09      962.45      9.54 o
   4   5   1      601.56      634.18      6.82 o
   5   5   1       58.12       65.20      1.95 o
   6   5   1       57.97       58.87      2.45 o
   7   5   1       38.90       42.39      3.58 o
   8   5   1       78.93       76.41      5.32 o
   9   5   1      500.28      520.52     14.63 o
 -10   6   1       42.61       44.53      2.98 o
  -9   6   1       47.35       51.68      2.81 o
  -8   6   1      305.15      305.05      5.93 o
  -7   6   1      483.18      502.30      8.26 o
  -6   6   1       87.50       68.14      2.20 o
  -5   6   1      569.50      591.59      6.83 o
  -4   6   1        1.59        1.96      0.84 o
  -3   6   1       72.34       78.25      1.30 o
  -2   6   1      943.02      994.05      9.90 o
  -1   6   1       78.77       91.10      1.41 o
   0   6   1       55.94       38.28      0.88 o
   1   6   1      161.74      151.81      1.95 o
   2   6   1      429.85      433.78      4.61 o
   3   6   1       52.98       55.84      1.44 o
   4   6   1      130.19      136.31      2.35 o
   5   6   1      548.48      522.18      6.99 o
   6   6   1      239.21      237.46      8.46 o
   7   6   1      178.27      178.98      4.87 o
   8   6   1       43.55       45.09      3.05 o
 -10   7   1      303.26      289.44      7.23 o
  -9   7   1      423.24      418.29      9.00 o
  -8   7   1        2.64        4.22      1.40 o
  -7   7   1      182.81      182.87      7.10 o
  -6   7   1      118.63      105.62      2.87 o
  -5   7   1     1265.69     1143.88     13.73 o
  -4   7   1      346.79      375.32      5.37 o
  -3   7   1      304.63      308.90      4.66 o
  -2   7   1     2436.46     2411.51     24.37 o
  -1   7   1       29.87       43.59      2.21 o
   0   7   1      339.82      344.43      3.74 o
   1   7   1       70.23       67.17      1.50 o
   2   7   1       48.09       47.37      1.51 o
   3   7   1      337.96      315.56      5.82 o
   4   7   1      348.16      337.69      5.34 o
   5   7   1       26.64       25.27      2.77 o
   6   7   1       21.60       20.37      2.21 o
   7   7   1        8.96       14.67      2.75 o
  -9   8   1      187.49      202.27      5.79 o
  -8   8   1      678.40      705.91     13.39 o
  -7   8   1      292.18      280.12      6.62 o
  -6   8   1      935.19      903.88     13.26 o
  -5   8   1      555.70      562.11      7.66 o
  -4   8   1       92.75      107.65      2.52 o
  -3   8   1      282.29      224.13      3.95 o
  -2   8   1       24.23       25.87      1.80 o
  -1   8   1     1735.60     1723.54     20.01 o
   0   8   1      677.32      663.98      7.65 o
   1   8   1        9.28       12.66      2.62 o
   2   8   1      448.03      459.95      6.83 o
   3   8   1      265.17      259.88      4.68 o
   4   8   1      224.86      223.10      4.18 o
   5   8   1       34.45       29.77      3.11 o
   6   8   1      173.27      175.11      6.54 o
   7   8   1      207.21      194.44      7.10 o
  -9   9   1       58.76       67.12      3.56 o
  -8   9   1      152.21      154.83      4.98 o
  -7   9   1       62.38       69.79      6.20 o
  -6   9   1        4.85        5.96      1.11 o
  -5   9   1      174.96      173.15      3.55 o
  -4   9   1     1052.30      950.54     12.21 o
  -3   9   1      491.17      436.88      5.78 o
  -2   9   1      141.14      151.87      2.93 o
  -1   9   1       27.81       37.05      1.71 o
   0   9   1      657.60      682.14      9.20 o
   1   9   1      336.72      336.24      6.39 o
   2   9   1      994.00      999.44     14.84 o
   3   9   1      184.82      181.99      4.47 o
   4   9   1       12.20       12.11      1.63 o
   5   9   1      250.38      232.27      7.52 o
   6   9   1        1.00        2.01      2.15 o
  -8  10   1      156.33      161.67      5.30 o
  -7  10   1      300.36      292.34      7.37 o
  -6  10   1       78.90       77.68      4.33 o
  -5  10   1       41.97       47.00      4.77 o
  -4  10   1       96.82       91.35      4.60 o
  -3  10   1       41.77       45.78      2.29 o
  -2  10   1        6.87       12.76      2.09 o
  -1  10   1        7.58        7.86      1.35 o
   0  10   1      231.63      229.34      6.49 o
   1  10   1      132.40      138.35      4.55 o
   2  10   1       22.40       22.56      1.93 o
   3  10   1      505.77      508.96     11.98 o
   4  10   1        1.41        0.26      2.20 o
  -7  11   1      384.61      424.74      9.86 o
  -6  11   1      126.84      148.82      5.15 o
  -5  11   1        6.64        7.08      1.86 o
  -4  11   1       68.44       67.71      4.47 o
  -3  11   1      142.36      152.43      4.05 o
  -2  11   1        0.83        4.38      1.71 o
  -1  11   1      243.76      261.67      5.62 o
   0  11   1      169.31      163.67      5.66 o
   1  11   1      350.69      342.10      8.80 o
   2  11   1      229.12      225.95      8.16 o
   3  11   1      356.64      378.10      7.37 o
  -5  12   1        4.74        4.31      2.02 o
  -4  12   1       10.67       12.75      1.78 o
  -3  12   1      185.52      166.52      4.49 o
  -2  12   1      179.76      183.40      4.77 o
  -1  12   1      163.62      167.11      5.94 o
   0  12   1       14.42       12.01      4.08 o
   1  12   1        9.23       12.72      3.26 o
  -2 -12   2       28.82       30.08      2.26 o
  -1 -12   2        8.20        8.98      2.17 o
   0 -12   2      108.12      113.13      5.94 o
   1 -12   2      165.07      172.51     10.84 o
   2 -12   2      154.52      146.50      5.52 o
   3 -12   2       32.18       30.64      2.30 o
   4 -12   2       46.02       51.06      2.75 o
   5 -12   2        3.26        5.46      1.58 o
   6 -12   2      495.94      492.43     11.22 o
  -3 -11   2      207.60      219.35      5.26 o
  -2 -11   2        6.92       10.45      1.68 o
  -1 -11   2       17.20       17.55      1.78 o
   0 -11   2       49.88       43.21      5.58 o
   1 -11   2       28.15       27.08      2.68 o
   2 -11   2       23.59       24.97      2.02 o
   3 -11   2      192.72      185.03      4.54 o
   4 -11   2      210.08      203.94      4.79 o
   5 -11   2        4.70        4.09      1.74 o
   6 -11   2       19.62       26.29      2.70 o
   7 -11   2      269.53      268.56      7.42 o
  -5 -10   2      225.51      233.31      7.76 o
  -4 -10   2        1.42        3.64      2.31 o
  -3 -10   2      688.77      687.55     11.16 o
  -2 -10   2       23.36       22.84      1.94 o
  -1 -10   2      694.62      691.19     11.00 o
   0 -10   2      205.72      195.48      3.80 o
   1 -10   2       34.98       28.73      1.96 o
   2 -10   2     3131.97     2936.46     37.98 o
   3 -10   2        2.50        3.34      1.47 o
   4 -10   2      396.77      399.61      8.31 o
   5 -10   2      829.14      832.64     16.16 o
   6 -10   2        0.38        0.85      1.61 o
   7 -10   2       94.93       89.29      4.03 o
   8 -10   2       90.54      106.78      4.51 o
  -6  -9   2        2.04        3.13      2.39 o
  -5  -9   2      385.14      394.99     10.29 o
  -4  -9   2      147.85      159.95      9.44 o
  -3  -9   2      269.60      265.10      4.72 o
  -2  -9   2      657.93      649.04     10.41 o
  -1  -9   2      487.08      485.04      7.14 o
   0  -9   2      176.32      176.72      3.48 o
   1  -9   2      288.48      262.33      4.49 o
   2  -9   2      116.28      102.62      2.56 o
   3  -9   2      548.83      582.28      7.95 o
   4  -9   2       98.40       91.15      2.51 o
   5  -9   2     1796.76     1762.10     24.03 o
   6  -9   2      302.07      318.20      7.51 o
   7  -9   2       22.78       18.50      2.20 o
   8  -9   2        4.53        8.21      3.53 o
   9  -9   2       18.64       20.92      2.85 o
  -7  -8   2      369.65      370.85     10.15 o
  -6  -8   2       57.87       62.17      6.81 o
  -5  -8   2       16.17       17.58      2.65 o
  -4  -8   2      321.41      316.46      8.29 o
  -3  -8   2       35.65       37.08      1.71 o
  -2  -8   2        4.77        9.94      1.85 o
  -1  -8   2       14.09       15.14      1.03 o
   0  -8   2       30.90       33.96      1.60 o
   1  -8   2      211.03      228.05      4.49 o
   2  -8   2      228.08      241.11      4.00 o
   3  -8   2       68.81       97.58      2.31 o
   4  -8   2      260.61      244.10      4.75 o
   5  -8   2       95.37       98.20      3.72 o
   6  -8   2      426.34      428.27      7.25 o
   7  -8   2      199.53      195.05      4.29 o
   8  -8   2      519.10      483.01     10.23 o
   9  -8   2       80.14       74.94      3.73 o
  -8  -7   2      240.16      242.50      6.18 o
  -7  -7   2      206.40      207.21      5.44 o
  -6  -7   2      405.52      400.87      8.44 o
  -5  -7   2       46.90       46.56      2.64 o
  -4  -7   2       13.80       12.96      1.30 o
  -3  -7   2      942.21      937.65     10.49 o
  -2  -7   2      126.05      119.59      3.65 o
  -1  -7   2      867.70      861.83      8.69 o
   0  -7   2      104.26      111.52      1.65 o
   1  -7   2      155.17      160.68      2.49 o
   2  -7   2      632.04      658.64      7.01 o
   3  -7   2       44.21       46.46      1.23 o
   4  -7   2       39.22       50.80      2.20 o
   5  -7   2      234.13      249.82      4.12 o
   6  -7   2        5.24        8.80      1.02 o
   7  -7   2      501.19      498.64      7.22 o
   8  -7   2       53.09       49.39      2.82 o
   9  -7   2      276.42      293.67     15.55 o
  10  -7   2       27.85       23.35      3.64 o
  -8  -6   2       20.10       17.30      2.23 o
  -7  -6   2       25.48       22.10      2.13 o
  -6  -6   2        3.04        4.62      1.56 o
  -5  -6   2      627.91      600.67      8.43 o
  -4  -6   2      644.19      619.92      8.46 o
  -3  -6   2      109.50      115.50      3.00 o
  -2  -6   2        6.45        9.77      0.85 o
  -1  -6   2      706.60      756.41      7.21 o
   0  -6   2     2314.10     2386.36     19.40 o
   1  -6   2     1010.67     1163.03      9.77 o
   2  -6   2      118.15       86.67      1.54 o
   3  -6   2       51.71       36.93      1.17 o
   4  -6   2        6.67        9.12      1.00 o
   5  -6   2      633.32      637.24      9.68 o
   6  -6   2       45.91       34.63      1.47 o
   7  -6   2      447.04      436.84      7.20 o
   8  -6   2      280.75      282.69      6.69 o
   9  -6   2        4.33        4.78      1.63 o
  10  -6   2      170.16      168.86      9.32 o
  -9  -5   2        3.19        5.42      3.07 o
  -8  -5   2        8.74       12.63      3.36 o
  -7  -5   2      108.78      102.52      3.46 o
  -6  -5   2      363.64      348.21      5.58 o
  -5  -5   2     2072.17     2030.06     23.49 o
  -4  -5   2     3250.33     3140.89     35.14 o
  -3  -5   2        9.98       10.08      0.57 o
  -2  -5   2       56.64       47.29      0.99 o
  -1  -5   2     2478.91     2589.76     24.39 o
   0  -5   2     2533.29     2713.95     23.79 o
   1  -5   2      977.84      953.09      8.06 o
   2  -5   2     2132.96     2347.75     24.29 o
   3  -5   2       39.50       46.71      1.05 o
   4  -5   2     1955.01     1988.90     20.16 o
   5  -5   2      164.47      162.36      2.83 o
   6  -5   2       32.69       31.00      1.30 o
   7  -5   2      147.32      156.64      3.78 o
   8  -5   2      874.96      855.95     15.22 o
   9  -5   2      144.07      152.61      4.76 o
  10  -5   2       10.23       11.33      2.07 o
  -9  -4   2      406.21      414.11     12.51 o
  -8  -4   2       61.06       56.02      3.44 o
  -7  -4   2        1.09        2.02      1.01 o
  -6  -4   2     1739.26     1655.99     36.53 o
  -5  -4   2      240.74      257.70      4.18 o
  -4  -4   2      338.46      310.76      4.05 o
  -3  -4   2     2088.64     2153.64     21.23 o
  -2  -4   2       24.49       30.82      1.74 o
  -1  -4   2      351.92      307.48      3.26 o
   0  -4   2      227.27      239.74      3.18 o
   1  -4   2      873.95      888.05      8.23 o
   2  -4   2     5997.09     6555.67     57.41 o
   3  -4   2     2910.95     3175.27     29.16 o
   4  -4   2     8003.80     8423.16     99.92 o
   5  -4   2       36.32       33.63      1.58 o
   6  -4   2       83.13       89.81      2.10 o
   7  -4   2     1494.25     1490.21     32.93 o
   8  -4   2     1063.66     1050.02     23.26 o
   9  -4   2       80.15       76.16      4.15 o
  10  -4   2      275.98      258.63      8.42 o
 -10  -3   2       84.47       86.15      4.41 o
  -9  -3   2       30.25       23.85      3.68 o
  -8  -3   2      685.16      631.51     22.74 o
  -7  -3   2       31.42       26.72      1.41 o
  -6  -3   2      846.98      799.51     10.27 o
  -5  -3   2       10.73        8.53      0.84 o
  -4  -3   2     1390.93     1472.40     14.96 o
  -3  -3   2     4526.52     4452.80     57.48 o
  -2  -3   2       12.07       11.07      0.83 o
  -1  -3   2     1516.44     1718.72     16.67 o
   0  -3   2        8.04        3.70      0.70 o
   1  -3   2      140.08      182.81      3.21 o
   2  -3   2    10817.52    11389.16    143.83 o
   3  -3   2     2804.66     2916.69     27.34 o
   4  -3   2     7000.96     7174.19     89.58 o
   5  -3   2      239.52      232.81      3.90 o
   6  -3   2       25.61       25.29      1.96 o
   7  -3   2      460.04      440.23     14.95 o
   8  -3   2      426.65      407.51     20.98 o
   9  -3   2     1549.51     1457.98     39.10 o
  10  -3   2      534.54      529.42     14.78 o
  11  -3   2       73.97       72.75      3.89 o
 -10  -2   2      255.47      255.00      7.54 o
  -9  -2   2      106.99      106.79      3.64 o
  -8  -2   2      721.59      717.48      9.70 o
  -7  -2   2     2118.07     2116.03     22.51 o
  -6  -2   2       10.39       10.64      0.84 o
  -5  -2   2      268.37      246.40      2.96 o
  -4  -2   2       22.74       37.96      0.98 o
  -3  -2   2      150.72      133.57      2.56 o
  -2  -2   2    19970.03    18367.06    280.81 o
  -1  -2   2     1511.72     1626.96     16.34 o
   0  -2   2      773.24      660.64      8.18 o
   1  -2   2        4.64        5.36      0.54 o
   2  -2   2     7149.91     7577.44     90.78 o
   3  -2   2     3672.52     3544.03     33.05 o
   4  -2   2        2.73        4.10      0.75 o
   5  -2   2     3804.17     3824.49     38.43 o
   6  -2   2     2195.34     2127.06     24.58 o
   7  -2   2       27.95       30.74      1.65 o
   8  -2   2      309.59      313.92      5.50 o
   9  -2   2        4.58        5.78      1.71 o
  10  -2   2      264.05      270.66      8.44 o
  11  -2   2      566.74      538.19     12.77 o
 -10  -1   2      375.95      356.71      7.30 o
  -9  -1   2       70.72       68.46      3.01 o
  -8  -1   2       43.27       42.29      2.27 o
  -7  -1   2      567.06      568.26      7.02 o
  -6  -1   2      240.80      222.47      3.90 o
  -5  -1   2      610.31      588.60      8.06 o
  -4  -1   2     1721.05     1651.41     25.44 o
  -3  -1   2      274.48      207.72     26.30 o
  -2  -1   2    25090.97    23786.68    594.24 o
  -1  -1   2     1441.15     1453.00     25.42 o
   0  -1   2     4467.50     4338.22     42.09 o
   1  -1   2    10757.92     9994.52    147.46 o
   2  -1   2     2973.02     3014.30     36.57 o
   3  -1   2       92.03       76.38      1.35 o
   4  -1   2     1914.07     1839.69     18.76 o
   5  -1   2      223.90      241.96      3.25 o
   6  -1   2      743.31      749.10     11.10 o
   7  -1   2       44.58       39.89      1.50 o
   8  -1   2        1.51        4.25      1.38 o
   9  -1   2      122.15      118.68      2.96 o
  10  -1   2        3.56        4.18      1.59 o
 -11   0   2      264.09      262.16      6.27 o
 -10   0   2       57.32       54.63      2.99 o
  -9   0   2      196.15      193.78      4.65 o
  -8   0   2      312.78      319.10      7.27 o
  -7   0   2       54.52       51.23      4.12 o
  -6   0   2      546.77      527.31      8.15 o
  -5   0   2      662.03      647.12      7.75 o
  -4   0   2     2054.70     2074.01     31.43 o
  -2   0   2      694.85      737.46     18.62 o
  -1   0   2     6327.65     6424.51    112.64 o
   0   0   2     1283.77     1231.65     15.32 o
   1   0   2     1377.60     1356.36     13.28 o
   2   0   2     3196.45     3386.00     33.26 o
   3   0   2     1777.53     1801.10     21.70 o
   4   0   2     1861.44     1918.22     19.69 o
   5   0   2      505.72      502.80      5.89 o
   6   0   2      386.48      371.96      6.16 o
   7   0   2      679.45      683.13      8.29 o
   8   0   2      467.71      455.02      6.74 o
   9   0   2      349.61      344.26      6.92 o
  10   0   2       50.90       48.72      2.94 o
 -11   1   2        5.48        6.63      2.05 o
 -10   1   2        5.73        4.28      1.50 o
  -9   1   2        4.72        6.07      1.79 o
  -8   1   2        1.83        0.70      1.12 o
  -7   1   2       78.21       75.75      2.36 o
  -6   1   2     1025.18     1005.59     14.04 o
  -5   1   2     1164.99     1221.45     16.46 o
  -4   1   2     3049.75     3118.89     52.61 o
  -2   1   2      398.65      350.51      9.79 o
   0   1   2      425.37      414.68      3.80 o
   1   1   2    11028.80    10477.81    229.43 o
   2   1   2      200.22      177.34      2.23 o
   3   1   2     2023.21     2098.86     23.63 o
   4   1   2      228.52      209.34      2.66 o
   5   1   2      874.68      868.91      9.76 o
   6   1   2      862.42      908.78     10.38 o
   7   1   2       74.26       69.99      1.92 o
   8   1   2      273.92      268.82      4.72 o
   9   1   2       23.88       24.10      2.19 o
  10   1   2       84.98       82.46      3.57 o
 -11   2   2       29.37       25.89      3.69 o
 -10   2   2      131.97      128.19      4.37 o
  -9   2   2        6.41        3.67      1.42 o
  -8   2   2      142.50      138.67      3.44 o
  -7   2   2      275.25      254.95      4.75 o
  -6   2   2       26.53       31.30      1.33 o
  -5   2   2      940.35      977.11     13.28 o
  -4   2   2      656.84      697.62     14.55 o
  -3   2   2       29.26       41.48      2.31 o
  -2   2   2     2362.32     2585.69     50.19 o
  -1   2   2     2380.28     2190.34     53.98 o
   0   2   2      865.71      889.12      8.64 o
   1   2   2        3.27        6.17      0.49 o
   2   2   2      893.54      915.87      9.94 o
   3   2   2     5137.58     5217.16     64.76 o
   4   2   2        1.92        3.31      0.72 o
   5   2   2       45.92       48.03      1.41 o
   6   2   2       26.38       27.57      1.54 o
   7   2   2       15.18       18.25      1.23 o
   8   2   2      138.31      130.33      3.84 o
   9   2   2       54.21       55.39      4.65 o
  10   2   2       37.25       34.16      2.71 o
 -11   3   2      102.95      117.08      4.49 o
 -10   3   2      105.77      107.01      5.13 o
  -9   3   2        5.82        5.85      1.75 o
  -8   3   2        1.08        1.78      0.98 o
  -7   3   2     1351.88     1388.35     19.07 o
  -6   3   2      638.85      636.37     12.99 o
  -5   3   2      779.58      830.90     11.69 o
  -4   3   2      196.85      124.70      3.19 o
  -3   3   2     4036.58     4293.16     81.82 o
  -2   3   2      290.24      255.34      4.33 o
  -1   3   2       60.76       26.67      0.93 o
   0   3   2     1169.15     1235.07     12.24 o
   1   3   2     5538.18     5798.94     61.09 o
   2   3   2     1341.69     1350.35     11.31 o
   3   3   2      180.25      195.19      2.13 o
   4   3   2       62.06       49.31      1.27 o
   5   3   2      121.53      117.22      2.25 o
   6   3   2      342.41      336.21      4.42 o
   7   3   2        1.24        2.42      0.85 o
   8   3   2       75.91       81.34      3.36 o
   9   3   2        1.72        0.18      1.52 o
 -11   4   2      165.99      160.98      5.13 o
 -10   4   2       61.86       57.50      3.02 o
  -9   4   2      512.91      506.01      9.89 o
  -8   4   2      965.25      977.73     14.36 o
  -7   4   2       76.60       76.74      2.27 o
  -6   4   2      661.05      687.00      9.07 o
  -5   4   2     1275.58     1283.39     15.02 o
  -4   4   2      522.43      607.51      7.55 o
  -3   4   2     2532.77     2574.61     28.89 o
  -2   4   2        5.59        3.67      0.67 o
  -1   4   2     1813.32     2115.87     27.12 o
   0   4   2       42.96       23.06      0.54 o
   1   4   2      229.28      264.64      3.56 o
   2   4   2      730.23      664.01      6.01 o
   3   4   2      333.60      298.69      3.09 o
   4   4   2      455.96      443.84      5.00 o
   5   4   2        9.58       13.68      1.03 o
   6   4   2        2.17        4.30      0.88 o
   7   4   2      946.07      927.71     13.95 o
   8   4   2        1.36        2.30      1.48 o
   9   4   2       10.78       17.53      2.18 o
 -11   5   2       61.38       57.99      6.92 o
 -10   5   2      144.51      148.47      7.99 o
  -9   5   2       27.70       27.11      2.17 o
  -8   5   2      401.05      401.09      7.61 o
  -7   5   2      828.43      857.87     12.58 o
  -6   5   2       97.34       88.24      2.04 o
  -5   5   2      142.30      140.25      2.56 o
  -4   5   2       10.20       12.63      0.85 o
  -3   5   2     1596.20     1685.13     15.81 o
  -2   5   2      127.40       80.60      1.15 o
  -1   5   2     2771.63     3130.55     32.11 o
   0   5   2     6447.60     6559.99     47.22 o
   1   5   2      460.63      544.68      5.43 o
   2   5   2      234.44      220.55      2.41 o
   3   5   2     1395.55     1453.65     12.30 o
   4   5   2      187.33      195.51      2.85 o
   5   5   2     2879.48     2932.45     30.42 o
   6   5   2      594.42      604.43      8.86 o
   7   5   2       37.90       36.64      3.08 o
   8   5   2        2.64        2.95      1.66 o
 -10   6   2       28.91       34.70      2.62 o
  -9   6   2      205.52      215.52      7.11 o
  -8   6   2      222.52      235.44      5.62 o
  -7   6   2      141.19      130.34      6.52 o
  -6   6   2      367.32      373.30      5.49 o
  -5   6   2       48.49       42.95      1.48 o
  -4   6   2     2401.29     2406.58     24.60 o
  -3   6   2      672.97      636.47      6.56 o
  -2   6   2      553.93      574.57      7.62 o
  -1   6   2      255.59      230.92      3.05 o
   0   6   2      156.96      165.10      1.80 o
   1   6   2     1862.08     1862.22     15.29 o
   2   6   2       56.82       70.63      1.45 o
   3   6   2       21.19       30.03      1.06 o
   4   6   2     1178.05     1231.62     12.36 o
   5   6   2      199.13      203.09      3.68 o
   6   6   2      433.77      417.24      7.86 o
   7   6   2        0.51       -0.39      1.46 o
   8   6   2       70.01       76.47      3.54 o
 -10   7   2       67.75       67.43      3.41 o
  -9   7   2      283.56      289.40      6.91 o
  -8   7   2       17.76       19.81      1.95 o
  -7   7   2       60.03       71.73      2.90 o
  -6   7   2      955.16      886.50     12.73 o
  -5   7   2      144.99      124.42      2.48 o
  -4   7   2      231.76      227.23      3.69 o
  -3   7   2        9.14       12.65      0.99 o
  -2   7   2        5.17        6.83      0.74 o
  -1   7   2      189.77      190.88      3.27 o
   0   7   2      668.69      685.72      7.14 o
   1   7   2     1627.75     1645.40     14.57 o
   2   7   2        2.65        2.94      0.71 o
   3   7   2       55.40       65.48      2.05 o
   4   7   2      147.70      131.03      4.15 o
   5   7   2      608.68      610.35     15.98 o
   6   7   2      159.27      173.07     13.26 o
   7   7   2       82.65       81.29      4.71 o
  -9   8   2        1.45        1.32      2.05 o
  -8   8   2       90.18       84.35      5.82 o
  -7   8   2       53.49       54.60      2.81 o
  -6   8   2        1.93        1.26      1.06 o
  -5   8   2      779.22      697.83      9.16 o
  -4   8   2       21.15       23.49      2.32 o
  -3   8   2        2.04        6.73      2.52 o
  -2   8   2       60.33       43.93      1.50 o
  -1   8   2       37.79       29.60      1.48 o
   0   8   2      808.53      804.98      8.35 o
   1   8   2      384.07      401.45      5.27 o
   2   8   2      260.07      267.90      4.66 o
   3   8   2      805.23      803.58     11.14 o
   4   8   2        5.47        5.16      1.04 o
   5   8   2       32.19       37.97      5.65 o
   6   8   2        0.21       -0.67      2.53 o
  -9   9   2      134.31      142.43      4.90 o
  -8   9   2       39.97       34.68      2.71 o
  -7   9   2      226.34      244.71      6.23 o
  -6   9   2      116.11      113.96      2.80 o
  -5   9   2       30.34       21.04      1.55 o
  -4   9   2       28.13       15.99      1.35 o
  -3   9   2       59.79       48.57      1.94 o
  -2   9   2      704.59      691.53      8.34 o
  -1   9   2      135.39      142.67      3.09 o
   0   9   2       32.56       37.47      1.77 o
   1   9   2     1036.84     1018.98     13.02 o
   2   9   2      677.62      680.21     10.81 o
   3   9   2     1398.67     1414.56     20.68 o
   4   9   2      258.86      270.32      5.72 o
   5   9   2      260.05      272.68      8.20 o
  -8  10   2      217.20      230.83      7.55 o
  -7  10   2      146.63      142.03      7.57 o
  -6  10   2      316.57      330.70      6.64 o
  -5  10   2      134.25      142.03      4.01 o
  -4  10   2      293.88      303.88      7.20 o
  -3  10   2      297.28      302.47      5.22 o
  -2  10   2       14.81       16.16      3.33 o
  -1  10   2     1426.21     1408.33     19.58 o
   0  10   2      196.46      189.33      9.50 o
   1  10   2        1.77        1.46      1.36 o
   2  10   2     1144.98     1140.94     16.82 o
   3  10   2      469.22      488.70      8.71 o
   4  10   2        7.73        6.61      2.48 o
  -7  11   2     1291.82     1339.83     23.65 o
  -6  11   2        1.18        1.97      1.62 o
  -5  11   2      250.33      240.59      6.66 o
  -4  11   2       63.34       56.72      3.44 o
  -3  11   2      474.78      484.07      8.55 o
  -2  11   2      333.30      322.73      8.27 o
  -1  11   2      188.60      202.02      4.84 o
   0  11   2      110.37      110.41      4.62 o
   1  11   2        3.33        4.22      1.84 o
   2  11   2      122.87      139.85     10.61 o
   3  11   2        4.95        8.46      1.68 o
  -5  12   2       28.56       31.84      2.98 o
  -4  12   2      426.16      412.58      7.75 o
  -3  12   2      112.75      125.15      3.90 o
  -2  12   2      546.28      554.96      9.63 o
  -1  12   2       28.90       30.69      3.07 o
   0  12   2      462.15      486.60     13.22 o
   1  12   2      207.34      213.14      6.93 o
  -2 -12   3       57.80       59.59      2.89 o
  -1 -12   3      536.90      549.12     12.45 o
   0 -12   3       12.12       13.14      2.35 o
   1 -12   3      322.66      316.92      8.58 o
   2 -12   3       51.30       44.49      5.03 o
   3 -12   3      114.25      116.34      3.75 o
   4 -12   3      470.40      462.17      8.47 o
   5 -12   3      170.04      176.10      4.74 o
   6 -12   3       20.76       31.81      3.08 o
  -4 -11   3        0.68        4.82      2.57 o
  -3 -11   3      593.87      617.39     13.69 o
  -2 -11   3       11.27       12.13      2.11 o
  -1 -11   3       31.54       33.61      2.21 o
   0 -11   3      623.31      629.16     14.17 o
   1 -11   3       84.73       88.43      4.11 o
   2 -11   3       55.80       55.15      2.62 o
   3 -11   3       38.85       34.73      2.85 o
   4 -11   3      347.25      345.73      6.70 o
   5 -11   3       66.64       72.14      2.93 o
   6 -11   3       74.23       86.27      4.09 o
   7 -11   3      413.78      432.45     16.92 o
  -5 -10   3       57.07       34.96     10.12 o
  -4 -10   3      180.63      182.53     17.72 o
  -3 -10   3       10.10       12.09      1.60 o
  -2 -10   3      247.89      243.69      5.36 o
  -1 -10   3        7.95        7.70      1.40 o
   0 -10   3      265.35      260.55      5.41 o
   1 -10   3      132.43      138.25      8.81 o
   2 -10   3      127.75      113.60      4.28 o
   3 -10   3      575.12      543.48      8.94 o
   4 -10   3       41.40       35.96      2.14 o
   5 -10   3       90.62       96.50      5.30 o
   6 -10   3      602.47      633.36     17.94 o
   7 -10   3      143.47      145.10      5.05 o
   8 -10   3       73.80       67.26      3.76 o
  -6  -9   3      236.41      230.82      9.68 o
  -5  -9   3        3.43        1.07      2.16 o
  -4  -9   3       73.05       65.00      4.12 o
  -3  -9   3        0.58        2.14      0.92 o
  -2  -9   3      211.03      215.21      4.53 o
  -1  -9   3     1189.72     1211.32     15.19 o
   0  -9   3      236.51      240.63      4.26 o
   1  -9   3       65.72       71.54      1.79 o
   2  -9   3      740.68      671.98      9.05 o
   3  -9   3       68.34       61.86      2.00 o
   4  -9   3      250.66      252.82      4.36 o
   5  -9   3      107.15      114.61      4.04 o
   6  -9   3      226.85      237.58      6.25 o
   7  -9   3      284.21      274.28      7.01 o
   8  -9   3      798.42      824.27     15.73 o
   9  -9   3      152.06      151.35      5.34 o
  -7  -8   3       10.93        8.08      2.06 o
  -6  -8   3      146.18      148.91      4.62 o
  -5  -8   3      135.21      129.75      4.09 o
  -4  -8   3      101.65       99.07      3.49 o
  -3  -8   3      484.74      478.58      6.96 o
  -2  -8   3      570.30      574.23      7.99 o
  -1  -8   3      585.22      565.82      6.98 o
   0  -8   3       43.70       40.48      1.16 o
   1  -8   3      827.18      812.96      8.38 o
   2  -8   3      283.52      290.69      4.14 o
   3  -8   3      138.93      119.99      2.61 o
   4  -8   3       89.53      102.66      2.37 o
   5  -8   3        4.22        5.35      1.07 o
   6  -8   3      588.75      571.80      9.12 o
   7  -8   3      668.08      658.85     12.74 o
   8  -8   3      320.53      297.30      7.38 o
   9  -8   3      217.91      219.71      6.29 o
  -8  -7   3       38.44       52.32      3.28 o
  -7  -7   3       80.06       84.31      4.01 o
  -6  -7   3        1.15        1.60      1.47 o
  -5  -7   3      264.86      254.75      5.63 o
  -4  -7   3      692.69      684.32      9.38 o
  -3  -7   3      862.73      861.51      9.72 o
  -2  -7   3     1387.92     1307.16     11.71 o
  -1  -7   3      154.19      145.28      2.74 o
   0  -7   3      443.29      402.47      4.04 o
   1  -7   3     1459.73     1449.74     12.17 o
   2  -7   3     1007.32     1019.30     10.32 o
   3  -7   3      359.71      349.34      4.58 o
   4  -7   3      518.22      530.03      6.40 o
   5  -7   3      725.95      721.84      9.51 o
   6  -7   3     2223.99     2237.78     26.35 o
   7  -7   3      177.88      169.14      3.47 o
   8  -7   3      592.06      575.64     12.45 o
   9  -7   3       42.21       40.16      2.93 o
  10  -7   3      371.50      371.01      8.84 o
  -8  -6   3       36.03       35.69      2.70 o
  -7  -6   3      154.65      155.33      4.44 o
  -6  -6   3      114.50      111.29      3.58 o
  -5  -6   3      295.70      277.02      4.82 o
  -4  -6   3     2089.52     2039.72     23.66 o
  -3  -6   3       80.15       73.93      1.78 o
  -2  -6   3       26.18       34.76      1.03 o
  -1  -6   3      407.13      410.41      4.71 o
   0  -6   3     4493.76     4784.31     38.09 o
   1  -6   3     1776.14     1852.98     15.21 o
   2  -6   3       59.31       45.02      1.13 o
   3  -6   3     1435.81     1439.18     15.09 o
   4  -6   3      285.64      301.80      4.56 o
   5  -6   3       58.59       82.80      2.04 o
   6  -6   3     2644.05     2755.30     31.87 o
   7  -6   3        0.01        2.94      1.55 o
   8  -6   3      390.49      362.90     58.07 o
   9  -6   3      126.50       72.60      5.49 o
  10  -6   3       10.27        8.29      1.66 o
  -9  -5   3        5.36        1.22      2.08 o
  -8  -5   3       90.06       88.41      6.46 o
  -7  -5   3      251.02      236.78      6.65 o
  -6  -5   3      344.18      320.96      5.26 o
  -5  -5   3      285.16      281.85      4.67 o
  -4  -5   3     2298.05     2173.28     21.79 o
  -3  -5   3        5.24        6.35      0.55 o
  -2  -5   3     1654.47     1612.37     15.06 o
  -1  -5   3     5354.68     5538.73     49.64 o
   0  -5   3       10.72       12.51      0.96 o
   1  -5   3     2337.44     2392.42     22.66 o
   2  -5   3      682.63      688.20      8.64 o
   3  -5   3     1188.00     1222.27     17.92 o
   4  -5   3     1410.43     1595.99     18.51 o
   5  -5   3      519.22      567.72      8.46 o
   6  -5   3     6560.37     6715.87     86.53 o
   7  -5   3     1642.28     1636.90     22.38 o
   8  -5   3      352.89      224.81      9.41 o
   9  -5   3      103.67      100.92     12.91 o
  10  -5   3       80.08       75.98      5.73 o
  -9  -4   3       28.77       23.73      3.26 o
  -8  -4   3       89.62       82.60      3.94 o
  -7  -4   3       39.39       37.35      2.04 o
  -6  -4   3     1202.82     1154.30     16.33 o
  -5  -4   3     1862.44     1825.35     18.87 o
  -4  -4   3      494.55      528.30      6.36 o
  -3  -4   3       80.51       70.22      1.78 o
  -2  -4   3       23.65       32.99      1.70 o
  -1  -4   3        9.05       17.11      0.68 o
   0  -4   3     3758.71     3847.21     46.56 o
   1  -4   3      120.31      166.86      2.18 o
   2  -4   3      144.78      135.57      1.63 o
   3  -4   3      617.90      603.36      6.26 o
   4  -4   3     1767.32     1869.51     19.28 o
   5  -4   3       24.10       23.12      1.06 o
   6  -4   3      932.50      934.15     10.30 o
   7  -4   3     1615.97     1603.98     19.18 o
   8  -4   3     1646.37     1611.91     21.77 o
   9  -4   3       97.07       97.53      3.83 o
  10  -4   3       22.63       25.95      2.59 o
 -10  -3   3      346.80      326.34      7.24 o
  -9  -3   3      307.16      302.85      6.61 o
  -8  -3   3      498.82      480.09      8.58 o
  -7  -3   3       11.35       16.08      1.39 o
  -6  -3   3     1562.48     1559.36     18.48 o
  -5  -3   3       51.30       52.35      1.42 o
  -4  -3   3      113.89      116.33      2.18 o
  -3  -3   3    12768.28    13320.82    169.46 o
  -2  -3   3     2924.12     2783.38     65.27 o
  -1  -3   3     1547.38     1607.44     15.62 o
   0  -3   3        4.21        1.59      0.34 o
   1  -3   3      808.88      939.74      9.88 o
   2  -3   3     2585.23     2668.64     32.01 o
   3  -3   3     3182.09     3237.65     30.31 o
   4  -3   3      201.71      221.97      2.60 o
   5  -3   3      439.82      472.25      5.53 o
   6  -3   3      483.68      461.64      6.32 o
   7  -3   3      147.71      145.74      2.88 o
   8  -3   3     1499.79     1514.78     20.58 o
   9  -3   3      380.91      377.56      8.38 o
  10  -3   3        1.11        3.52      1.73 o
 -10  -2   3       43.36       38.82      2.74 o
  -9  -2   3      201.15      200.17      6.34 o
  -8  -2   3      112.39      112.27      2.82 o
  -7  -2   3      187.75      184.10      3.19 o
  -6  -2   3        3.00        5.20      0.64 o
  -5  -2   3       24.73       27.75      1.42 o
  -4  -2   3    10580.32    10499.28    138.64 o
  -3  -2   3     3639.52     3795.09     35.08 o
  -2  -2   3     2548.25     2464.14     33.86 o
  -1  -2   3     8309.01     7776.14     86.49 o
   0  -2   3      537.11      530.75      5.40 o
   1  -2   3      813.62      856.14     11.33 o
   2  -2   3      573.02      701.34      6.96 o
   3  -2   3      363.66      363.09      3.90 o
   4  -2   3       80.99       66.15      1.37 o
   5  -2   3     1141.69     1183.82     12.57 o
   6  -2   3      495.51      494.25      6.68 o
   7  -2   3      254.70      258.54      4.26 o
   8  -2   3        1.73        1.37      0.92 o
   9  -2   3      348.29      344.01      6.30 o
  10  -2   3      326.05      301.58      7.57 o
 -10  -1   3        2.77        2.90      1.62 o
  -9  -1   3       26.51       25.63      2.06 o
  -8  -1   3       33.13       33.81      2.61 o
  -7  -1   3      973.64      989.63     14.50 o
  -6  -1   3      543.55      512.97     12.19 o
  -5  -1   3        8.20       10.36      1.09 o
  -4  -1   3      792.70      810.73     13.06 o
  -3  -1   3     2951.97     3032.99     48.59 o
  -2  -1   3   100040.48    76692.64   1358.31 o
  -1  -1   3     1548.15     1510.36     26.51 o
   0  -1   3       63.05       73.17      0.95 o
   1  -1   3      965.33      955.89      9.38 o
   2  -1   3        6.55        4.48      0.43 o
   3  -1   3     3973.34     4058.09     76.25 o
   4  -1   3     4256.04     4393.58     44.45 o
   5  -1   3     3877.77     3982.41     40.31 o
   6  -1   3       21.58       21.03      1.11 o
   7  -1   3      895.67      877.31     11.27 o
   8  -1   3        8.25       10.09      1.19 o
   9  -1   3      167.81      164.40      4.41 o
  10  -1   3      207.38      217.12      5.42 o
 -11   0   3       51.70       48.75      5.02 o
 -10   0   3        6.78        2.37      1.70 o
  -9   0   3       31.10       33.55      2.57 o
  -8   0   3      510.20      479.76     12.29 o
  -7   0   3     1033.78     1013.06     12.88 o
  -6   0   3      288.92      321.79      7.60 o
  -5   0   3     2035.58     1985.65     30.40 o
  -4   0   3      264.72      270.03      6.28 o
  -3   0   3       78.35       59.97      2.54 o
  -2   0   3      666.23      734.48     18.73 o
  -1   0   3       50.58       55.53      2.45 o
   0   0   3     1404.00     1426.15     14.05 o
   1   0   3        9.22        9.33      0.39 o
   2   0   3     2227.88     2113.56     20.52 o
   3   0   3       13.73       22.70      1.04 o
   4   0   3      282.18      259.59      3.34 o
   5   0   3     8609.28     8570.58     97.02 o
   6   0   3      462.08      481.16      6.71 o
   7   0   3        6.61       10.09      1.74 o
   8   0   3        8.39        7.46      1.08 o
   9   0   3       23.73       22.56      2.07 o
  10   0   3      131.68      134.98      4.28 o
 -11   1   3      287.00      271.84     14.23 o
 -10   1   3        3.23        3.69      1.48 o
  -9   1   3      542.67      518.23      8.78 o
  -8   1   3        0.29        0.07      2.55 o
  -7   1   3     1034.03     1031.35     14.68 o
  -6   1   3      908.14      898.68     12.66 o
  -5   1   3     2341.62     2385.33     30.92 o
  -4   1   3      286.75      286.36      8.32 o
  -3   1   3       46.93       50.83      2.66 o
  -2   1   3     2289.20     2286.88     56.69 o
  -1   1   3     2517.21     2643.93     38.50 o
   0   1   3        2.55        0.33      0.54 o
   1   1   3     5947.82     5653.53     69.25 o
   2   1   3      106.75      119.07      1.61 o
   3   1   3     6858.17     6818.86     55.74 o
   4   1   3      102.10      112.82      1.99 o
   5   1   3        0.77        1.68      0.85 o
   6   1   3      216.77      201.56      2.94 o
   7   1   3      264.60      255.78      4.07 o
   8   1   3      258.92      260.56      5.65 o
   9   1   3        0.89        3.72      1.46 o
  10   1   3       36.11       32.80      2.62 o
 -11   2   3        9.11       10.47      1.84 o
 -10   2   3      158.03      160.45      4.93 o
  -9   2   3      404.14      399.20     10.82 o
  -8   2   3      203.84      193.83      6.12 o
  -7   2   3     1784.45     1764.06     23.74 o
  -6   2   3      783.84      753.75     16.78 o
  -5   2   3     2800.24     2908.55     49.62 o
  -4   2   3       16.18       15.07      1.27 o
  -3   2   3      109.17       84.85      2.62 o
  -2   2   3     3791.39     3879.17     99.80 o
  -1   2   3     5067.19     5445.19    132.56 o
   0   2   3     1254.92     1398.24     12.84 o
   1   2   3     5838.03     5805.45     58.90 o
   2   2   3      415.09      422.46      4.95 o
   3   2   3     2101.10     2265.45     18.22 o
   4   2   3     1124.40     1083.64     10.89 o
   5   2   3       22.66       27.13      1.05 o
   6   2   3      207.46      206.27      3.08 o
   7   2   3       90.55       93.89      2.11 o
   8   2   3       11.46       13.06      1.76 o
   9   2   3      304.28      306.70      6.66 o
  10   2   3       71.24       69.64      4.15 o
 -11   3   3      630.55      610.59     12.17 o
 -10   3   3        1.44        3.37      1.54 o
  -9   3   3       14.79       19.03      2.14 o
  -8   3   3      126.66      122.76      3.11 o
  -7   3   3       73.14       76.45      2.17 o
  -6   3   3       22.35       20.32      0.75 o
  -5   3   3     1603.38     1569.78     25.21 o
  -4   3   3       89.35       82.33      2.11 o
  -3   3   3     1178.28     1387.28     17.00 o
  -2   3   3     2287.33     2479.72     36.26 o
  -1   3   3     5803.64     5942.71     81.80 o
   0   3   3        4.07        7.58      0.32 o
   1   3   3     1844.87     1977.66     19.15 o
   2   3   3     5509.59     5539.10     52.21 o
   3   3   3      604.00      758.31      6.65 o
   4   3   3      516.67      499.31      4.13 o
   5   3   3     1035.40     1080.26     11.00 o
   6   3   3      218.42      216.72      3.32 o
   7   3   3      813.38      830.66     11.06 o
   8   3   3      498.11      524.14      7.99 o
   9   3   3        5.34        5.08      1.75 o
 -11   4   3       89.65       90.89      3.84 o
 -10   4   3        2.67        2.88      1.54 o
  -9   4   3        1.38        2.72      1.27 o
  -8   4   3       24.17       26.58      1.67 o
  -7   4   3      101.49       96.78      2.50 o
  -6   4   3        5.28        4.40      0.62 o
  -5   4   3      312.65      292.81      4.13 o
  -4   4   3       86.91       62.73      1.38 o
  -3   4   3        6.05        4.20      0.48 o
  -2   4   3     3393.23     3628.59     38.22 o
  -1   4   3      100.86       76.08      1.33 o
   0   4   3      617.36      625.62      5.17 o
   1   4   3       28.08       14.56      0.59 o
   2   4   3     1243.59     1367.55     12.52 o
   3   4   3      319.54      301.57      3.16 o
   4   4   3      848.39      866.29      8.83 o
   5   4   3       29.26       20.51      1.22 o
   6   4   3      220.72      227.93      3.85 o
   7   4   3       85.34       81.16      3.09 o
   8   4   3       17.70       22.02      2.20 o
   9   4   3      164.19      164.55      4.87 o
 -11   5   3       27.26       33.70      2.83 o
 -10   5   3      110.33      111.90      7.39 o
  -9   5   3       23.62       27.12      3.46 o
  -8   5   3      108.06      108.60      2.98 o
  -7   5   3      530.10      536.85      8.42 o
  -6   5   3        6.64        9.71      1.17 o
  -5   5   3        0.49        3.15      0.66 o
  -4   5   3     2772.23     2993.19     33.69 o
  -3   5   3      823.82      825.06     10.46 o
  -2   5   3       47.28       43.67      1.36 o
  -1   5   3       59.58       56.10      2.58 o
   0   5   3      509.88      496.56      3.83 o
   1   5   3      695.86      628.51      5.10 o
   2   5   3     1626.77     1741.59     13.06 o
   3   5   3       92.58       88.67      1.50 o
   4   5   3      823.59      872.66     10.08 o
   5   5   3        4.60        5.99      0.96 o
   6   5   3       88.87       89.71      2.84 o
   7   5   3      115.54      108.29      3.76 o
   8   5   3        1.04       -0.30      1.55 o
 -10   6   3        5.40        5.45      1.63 o
  -9   6   3       48.69       56.08      2.86 o
  -8   6   3      888.25      869.96     15.11 o
  -7   6   3       50.06       41.50      2.20 o
  -6   6   3      503.42      502.09      6.91 o
  -5   6   3      369.82      381.80      7.30 o
  -4   6   3        3.66        9.53      0.76 o
  -3   6   3     2380.46     2428.65     22.69 o
  -2   6   3      756.15      798.39      9.85 o
  -1   6   3        5.35        3.86      0.58 o
   0   6   3       18.91       22.11      0.57 o
   1   6   3       64.42       51.73      0.97 o
   2   6   3      709.02      709.20      6.17 o
   3   6   3      596.25      583.33      6.56 o
   4   6   3       84.06       87.64      2.08 o
   5   6   3      540.60      556.23      8.09 o
   6   6   3       43.49       51.76      5.87 o
   7   6   3        2.95        1.47      1.85 o
   8   6   3       12.99       10.96      2.12 o
 -10   7   3      305.80      317.13      9.10 o
  -9   7   3      119.14      132.05      4.28 o
  -8   7   3      147.11      149.42      4.38 o
  -7   7   3     1041.88     1031.77     17.60 o
  -6   7   3      228.80      186.46      3.94 o
  -5   7   3     1190.06     1153.92     15.99 o
  -4   7   3      161.50      164.18      2.95 o
  -3   7   3       51.94       47.10      1.59 o
  -2   7   3      631.22      590.97      7.95 o
  -1   7   3      113.09       98.66      2.11 o
   0   7   3     1635.00     1620.42     15.33 o
   1   7   3      608.76      593.55      6.47 o
   2   7   3        6.93       14.09      1.09 o
   3   7   3      202.75      187.60      3.22 o
   4   7   3      281.25      290.80      4.91 o
   5   7   3      243.05      244.38      7.18 o
   6   7   3      222.12      226.67      7.22 o
   7   7   3       22.30       15.76      3.86 o
  -9   8   3      413.40      415.51      9.00 o
  -8   8   3       24.26       20.49      2.07 o
  -7   8   3       85.73       98.05      3.52 o
  -6   8   3      973.07      946.87     13.77 o
  -5   8   3      646.54      655.70      8.68 o
  -4   8   3     1767.58     1803.34     21.08 o
  -3   8   3      122.57      115.12      3.03 o
  -2   8   3     1154.39     1113.86     12.20 o
  -1   8   3     1464.22     1422.45     15.24 o
   0   8   3      127.02      115.26      2.49 o
   1   8   3     6660.67     6573.27     58.79 o
   2   8   3      101.34      117.78      2.90 o
   3   8   3      119.49      126.97      3.58 o
   4   8   3      162.78      172.72      5.07 o
   5   8   3       34.71       29.63      3.16 o
   6   8   3      592.95      554.71     19.82 o
  -9   9   3      676.23      710.74     13.80 o
  -8   9   3      105.74      108.59      4.10 o
  -7   9   3       54.93       45.95      2.80 o
  -6   9   3      480.53      488.48     17.12 o
  -5   9   3      476.59      486.22      7.09 o
  -4   9   3        7.61        5.54      1.05 o
  -3   9   3      109.72      115.85      2.84 o
  -2   9   3      259.45      248.11      4.59 o
  -1   9   3       70.78       71.75      2.55 o
   0   9   3      954.40      900.66     10.54 o
   1   9   3       17.72       20.12      1.41 o
   2   9   3        8.16       11.72      1.27 o
   3   9   3       70.53       66.21      2.80 o
   4   9   3      399.31      420.48     10.65 o
   5   9   3       13.12       19.68      7.28 o
  -8  10   3      203.48      219.84      6.19 o
  -7  10   3        8.14        7.52      1.81 o
  -6  10   3      159.80      152.64      4.18 o
  -5  10   3      298.68      300.68      6.20 o
  -4  10   3       39.20       35.10      2.28 o
  -3  10   3      143.99      166.00      3.63 o
  -2  10   3       93.05       93.25      3.17 o
  -1  10   3      534.99      532.17      7.91 o
   0  10   3        2.05        3.67      1.67 o
   1  10   3       12.44       10.09      2.31 o
   2  10   3       21.46       22.54      1.88 o
   3  10   3      398.01      401.23      7.56 o
   4  10   3        5.84        5.88      1.53 o
  -7  11   3        3.95        5.13      2.04 o
  -6  11   3       69.91       68.95      3.18 o
  -5  11   3       69.75       74.62      3.20 o
  -4  11   3      147.04      152.71      4.39 o
  -3  11   3        1.86        3.76      1.21 o
  -2  11   3      782.18      770.24     13.52 o
  -1  11   3      137.01      153.23      4.30 o
   0  11   3      735.97      719.32     20.66 o
   1  11   3        2.39        2.75      1.83 o
   2  11   3      129.63      121.34      5.37 o
  -5  12   3      318.83      325.36     17.59 o
  -4  12   3       60.07       57.38      3.68 o
  -3  12   3      123.09      133.41      4.45 o
  -2  12   3        5.22        4.26      1.52 o
  -1  12   3       11.75        8.94      2.60 o
   0  12   3       54.13       53.15      3.73 o
  -2 -12   4       30.46       36.05      3.64 o
  -1 -12   4       16.43       16.63      1.85 o
   0 -12   4      452.47      459.02     10.93 o
   1 -12   4        0.37        0.46      1.21 o
   2 -12   4       31.58       31.19      3.03 o
   3 -12   4      123.31      114.82      5.90 o
   4 -12   4       16.51       20.85      2.07 o
   5 -12   4      173.09      166.12      4.61 o
   6 -12   4       22.53       18.47      2.65 o
  -4 -11   4       21.29       27.20      3.44 o
  -3 -11   4      186.54      182.51      7.98 o
  -2 -11   4       86.81       83.62      3.17 o
  -1 -11   4       77.97       71.94      2.87 o
   0 -11   4      628.63      612.39     12.71 o
   1 -11   4      793.61      771.86     15.65 o
   2 -11   4        0.46        4.32      4.40 o
   3 -11   4      354.06      355.71      6.84 o
   4 -11   4      491.84      490.47      8.59 o
   5 -11   4       22.12       28.54      2.15 o
   6 -11   4      269.61      269.10      7.40 o
   7 -11   4       10.43       22.21      2.68 o
  -5 -10   4      511.18      500.40     12.26 o
  -4 -10   4      149.59      147.23      5.85 o
  -3 -10   4       24.44       21.33      2.75 o
  -2 -10   4      674.34      664.40     10.78 o
  -1 -10   4      608.67      610.38     12.47 o
   0 -10   4      323.28      315.38      5.29 o
   1 -10   4      228.89      244.27      5.43 o
   2 -10   4        1.61        1.56      1.18 o
   3 -10   4     1026.42     1039.52     15.05 o
   4 -10   4      339.82      359.76      6.65 o
   5 -10   4        0.01        0.28      1.45 o
   6 -10   4      139.87      152.44      6.37 o
   7 -10   4        2.91        1.66      1.67 o
   8 -10   4      271.79      274.67     17.16 o
  -6  -9   4      148.99      151.91     13.70 o
  -5  -9   4        6.86        8.27      2.50 o
  -4  -9   4       81.63       86.62      4.53 o
  -3  -9   4      452.36      456.90     10.76 o
  -2  -9   4      442.13      446.06      6.72 o
  -1  -9   4     1092.08     1072.08     13.63 o
   0  -9   4     1096.77     1128.65     16.62 o
   1  -9   4        0.67        0.64      0.80 o
   2  -9   4      165.42      184.61      3.58 o
   3  -9   4      158.18      159.75      3.29 o
   4  -9   4     1176.13     1160.20     14.26 o
   5  -9   4      154.04      144.26      4.62 o
   6  -9   4       10.06       10.75      1.85 o
   7  -9   4      216.90      215.97      6.09 o
   8  -9   4       16.55       26.00      2.65 o
   9  -9   4      174.53      202.97      6.24 o
  -7  -8   4       57.67       61.85      5.05 o
  -6  -8   4        2.87        2.40      1.76 o
  -5  -8   4       28.97       27.08      2.31 o
  -4  -8   4        2.94        3.84      1.47 o
  -3  -8   4      203.63      197.33      4.34 o
  -2  -8   4     1183.24     1168.38     25.57 o
  -1  -8   4      309.96      319.59      4.50 o
   0  -8   4      127.81      130.55      2.24 o
   1  -8   4      544.90      547.43      6.04 o
   2  -8   4       49.47       57.01      1.63 o
   3  -8   4      623.75      616.39      7.44 o
   4  -8   4       16.20       15.01      1.03 o
   5  -8   4     1192.14     1178.74     14.83 o
   6  -8   4        1.43        5.49      3.96 o
   7  -8   4        6.24        9.80      1.82 o
   8  -8   4      530.60      519.29     10.88 o
   9  -8   4        0.57        3.09      1.77 o
  -8  -7   4       59.93       58.19      3.39 o
  -7  -7   4       81.06       80.32      3.46 o
  -6  -7   4      317.48      308.03      6.55 o
  -5  -7   4      368.71      361.00      7.01 o
  -4  -7   4        4.61        6.62      0.97 o
  -3  -7   4      533.90      549.10      6.07 o
  -2  -7   4     4639.52     4826.73     49.93 o
  -1  -7   4       13.31       19.87      0.96 o
   0  -7   4     1084.94     1098.04     10.07 o
   1  -7   4     1631.80     1634.79     14.43 o
   2  -7   4      690.59      718.11      7.37 o
   3  -7   4        2.97        5.06      0.69 o
   4  -7   4      617.64      574.54      7.54 o
   5  -7   4      333.28      352.74      6.07 o
   6  -7   4      782.47      837.83     12.40 o
   7  -7   4      116.40      121.93      3.24 o
   8  -7   4      620.05      631.30     15.75 o
  10  -7   4        0.95        1.95      1.55 o
  -8  -6   4       93.49       78.24      4.26 o
  -7  -6   4       57.01       51.77      3.84 o
  -6  -6   4      474.73      455.75      8.16 o
  -5  -6   4      444.03      444.81      6.69 o
  -4  -6   4     1644.28     1582.08     16.51 o
  -3  -6   4     1146.09     1168.77     12.42 o
  -2  -6   4      609.69      633.65      6.64 o
  -1  -6   4      194.06      185.86      2.99 o
   0  -6   4     3155.97     3357.73     34.98 o
   1  -6   4      166.37      160.32      2.04 o
   2  -6   4      345.05      345.64      3.43 o
   3  -6   4      186.84      196.70      4.82 o
   4  -6   4      593.19      587.34     18.04 o
   5  -6   4      113.88      108.08      2.42 o
   6  -6   4     3985.00     4042.63     47.42 o
   7  -6   4      278.79      291.65      5.51 o
   8  -6   4       23.12       20.33      1.60 o
   9  -6   4      104.27      101.99      4.10 o
  10  -6   4      176.97      172.64      5.61 o
  -9  -5   4        7.76        6.00      3.08 o
  -8  -5   4       60.71       63.64      3.78 o
  -7  -5   4       29.50       33.04      2.84 o
  -6  -5   4      711.45      706.64     12.83 o
  -5  -5   4      260.86      235.68      3.63 o
  -4  -5   4      853.61      844.79     15.07 o
  -3  -5   4        3.43        2.96      0.64 o
  -2  -5   4        1.68        4.19      0.58 o
  -1  -5   4      356.37      343.11      3.63 o
   0  -5   4     4040.35     4207.60     39.97 o
   1  -5   4       43.29       45.83      0.91 o
   2  -5   4     1796.84     1875.57     14.37 o
   3  -5   4       46.91       70.64      1.70 o
   4  -5   4     1410.36     1508.78     17.82 o
   5  -5   4     3041.04     3012.97     34.36 o
   6  -5   4       75.60       85.02      2.19 o
   7  -5   4     2221.07     2147.35     25.29 o
   8  -5   4     1231.00     1245.98     17.47 o
   9  -5   4        8.25        9.05      1.81 o
  10  -5   4      121.49      118.90      4.66 o
  -9  -4   4      316.72      313.50      8.29 o
  -8  -4   4       48.36       47.69      7.73 o
  -7  -4   4      137.08      127.13      7.80 o
  -6  -4   4     1298.75     1258.56     37.83 o
  -5  -4   4     1993.81     2040.88     25.70 o
  -4  -4   4      967.72     1007.43     16.58 o
  -3  -4   4      316.75      299.80      5.35 o
  -2  -4   4     4770.68     4840.12     69.89 o
  -1  -4   4      306.69      351.46      4.00 o
   0  -4   4     3629.54     3725.06     71.22 o
   1  -4   4      274.63      210.04      3.67 o
   2  -4   4      100.61       99.86      1.26 o
   3  -4   4     3205.21     3176.10     32.22 o
   4  -4   4        7.87        4.01      0.78 o
   5  -4   4      483.00      483.33      5.78 o
   6  -4   4      586.29      550.78      7.48 o
   7  -4   4      205.13      199.97      3.20 o
   8  -4   4      955.58      967.80     12.08 o
   9  -4   4      389.27      390.76      8.65 o
  10  -4   4      150.56      147.94      7.87 o
 -10  -3   4       82.80       68.88      3.38 o
  -9  -3   4      456.23      478.96      8.87 o
  -8  -3   4       38.23       35.73      2.97 o
  -7  -3   4       81.88       78.28      2.48 o
  -6  -3   4        2.12        2.84      0.64 o
  -5  -3   4      416.02      414.55      5.77 o
  -4  -3   4     6206.21     6301.22     62.80 o
  -3  -3   4     3021.14     3200.80     36.82 o
  -2  -3   4      822.22      867.16      9.31 o
  -1  -3   4     1698.49     1711.70     16.63 o
   0  -3   4      300.04      333.44      3.69 o
   1  -3   4      859.17      819.70      8.26 o
   2  -3   4       44.57       26.04      0.69 o
   3  -3   4     5642.47     6115.76     58.29 o
   4  -3   4     1487.04     1430.34     14.95 o
   5  -3   4        0.15        0.70      0.49 o
   6  -3   4        2.28        4.17      0.71 o
   7  -3   4      487.07      475.84      6.81 o
   8  -3   4        8.95       12.18      1.46 o
   9  -3   4      874.86      872.75     15.93 o
  10  -3   4       11.96       11.50      2.13 o
 -10  -2   4      263.47      268.83      7.31 o
  -9  -2   4      373.68      356.32     11.68 o
  -8  -2   4       21.30       18.32      3.09 o
  -7  -2   4       39.01       41.00      2.54 o
  -6  -2   4      472.89      473.95      5.59 o
  -5  -2   4        6.02        5.30      0.42 o
  -4  -2   4      146.46      153.63      3.97 o
  -3  -2   4     7967.99     8492.39     98.86 o
  -2  -2   4      919.63      884.61     12.32 o
  -1  -2   4       29.49       44.00      0.98 o
   0  -2   4       14.17       12.05      0.46 o
   1  -2   4      198.37      158.11      1.94 o
   2  -2   4     8948.79     8930.81     95.15 o
   3  -2   4      957.31     1048.36     10.28 o
   4  -2   4      239.48      196.32      2.69 o
   5  -2   4      896.39      938.32     10.23 o
   6  -2   4      114.85      119.22      2.48 o
   7  -2   4     1220.13     1211.19     14.98 o
   8  -2   4        0.58        1.01      0.91 o
   9  -2   4       18.45       15.20      2.66 o
  10  -2   4      156.65      150.53      5.14 o
 -10  -1   4      271.40      266.47      7.02 o
  -9  -1   4       46.33       41.43      2.41 o
  -8  -1   4        4.02        4.18      1.21 o
  -7  -1   4      572.12      564.19      9.15 o
  -6  -1   4       82.59       72.40      2.17 o
  -5  -1   4        4.25        3.38      0.69 o
  -4  -1   4      756.14      836.15     11.26 o
  -3  -1   4     2195.83     2221.56     44.59 o
  -1  -1   4     4493.24     4575.10    115.09 o
   0  -1   4      347.37      375.50      4.21 o
   1  -1   4     1585.50     1751.70     33.01 o
   2  -1   4      717.86      812.66      8.78 o
   3  -1   4     2386.21     2324.97     23.67 o
   4  -1   4      719.22      823.14      8.98 o
   5  -1   4     2761.40     2784.28     31.72 o
   6  -1   4        5.29        4.95      1.05 o
   7  -1   4        2.76        3.75      0.85 o
   8  -1   4       27.08       29.45      1.77 o
   9  -1   4       85.05       83.74      3.21 o
  10  -1   4       19.56       22.98      2.26 o
 -11   0   4        6.48        4.15      2.10 o
 -10   0   4       10.08       12.82      1.78 o
  -9   0   4        1.77        1.94      1.25 o
  -8   0   4      411.61      407.11      7.10 o
  -7   0   4     1186.31     1164.83     14.51 o
  -6   0   4      679.94      633.20     10.73 o
  -5   0   4     4154.40     4339.85     65.15 o
  -4   0   4        4.51        5.02      0.85 o
  -3   0   4       12.76       25.28      1.78 o
  -2   0   4     2438.37     2402.54     42.36 o
  -1   0   4    11106.55    10377.06    255.05 o
   0   0   4     2218.47     2177.05     21.28 o
   1   0   4     3152.91     3238.75     47.30 o
   2   0   4      269.91      267.71      2.78 o
   3   0   4     1711.78     1818.18     14.94 o
   4   0   4     1081.96     1133.43     14.10 o
   5   0   4      384.07      407.50      5.72 o
   6   0   4      567.77      531.49      6.46 o
   7   0   4        0.50        0.62      0.69 o
   8   0   4       53.46       57.94      2.11 o
   9   0   4        5.21        6.19      1.56 o
  10   0   4       56.48       54.01      3.14 o
 -11   1   4       16.48       14.57      1.98 o
 -10   1   4      127.63      124.21      6.87 o
  -9   1   4      195.40      200.79      8.57 o
  -8   1   4      333.23      335.55      9.35 o
  -7   1   4       79.15       83.18      2.35 o
  -6   1   4      150.97      122.84      2.83 o
  -5   1   4      643.11      654.99     17.21 o
  -4   1   4      152.19      147.84      3.74 o
  -3   1   4     6216.57     6224.90    156.71 o
  -2   1   4      108.59      104.73      2.75 o
  -1   1   4      422.87      429.94      6.62 o
   0   1   4      640.44      644.97      6.96 o
   1   1   4     3091.04     2999.09     29.32 o
   2   1   4       18.91        8.59      0.67 o
   3   1   4      121.41      127.46      1.54 o
   4   1   4     2169.49     2099.28     20.63 o
   5   1   4       94.82       79.77      1.61 o
   6   1   4      444.39      436.12      5.19 o
   7   1   4      464.21      471.97      6.36 o
   8   1   4      113.72      111.16      3.51 o
   9   1   4      222.30      224.51      5.45 o
  10   1   4      131.09      133.85      4.42 o
 -11   2   4      208.65      189.48      4.90 o
 -10   2   4      655.56      636.67     14.14 o
  -9   2   4      216.39      218.85      5.31 o
  -8   2   4       65.58       58.22      2.15 o
  -7   2   4      132.35      149.66      3.15 o
  -6   2   4      599.00      637.57     12.85 o
  -5   2   4     1494.75     1500.96     27.11 o
  -4   2   4      265.66      269.01      5.98 o
  -3   2   4      535.97      483.67     14.04 o
  -2   2   4      150.69      144.63      3.47 o
  -1   2   4        3.04        0.55      0.57 o
   0   2   4     1534.39     1457.95     12.21 o
   1   2   4      222.48      202.91      2.39 o
   2   2   4       55.99       50.24      2.65 o
   3   2   4       50.42       38.21      0.75 o
   4   2   4       20.55       18.02      0.54 o
   5   2   4       16.81       20.07      0.99 o
   6   2   4      120.47      118.24      2.25 o
   7   2   4       96.58       86.95      2.25 o
   8   2   4      368.08      374.96      6.23 o
   9   2   4      263.45      271.15      7.97 o
  10   2   4       46.21       53.27      3.29 o
 -11   3   4       28.51       28.60      2.53 o
 -10   3   4      754.32      746.80     13.71 o
  -9   3   4       11.32       11.81      3.15 o
  -8   3   4      180.86      177.18      3.76 o
  -7   3   4      596.05      588.45      8.81 o
  -6   3   4       27.13       38.36      3.19 o
  -5   3   4      680.48      720.23     11.75 o
  -4   3   4      840.31      775.03     10.13 o
  -3   3   4        6.86        5.70      0.65 o
  -2   3   4     7078.33     6909.50     98.50 o
  -1   3   4        5.82        7.90      1.14 o
   0   3   4      169.72      143.40      1.63 o
   1   3   4      492.10      492.20      4.80 o
   2   3   4      814.36      838.96      8.14 o
   3   3   4     1715.30     1706.75     13.29 o
   4   3   4       34.90       37.97      0.86 o
   5   3   4      714.47      715.19      7.75 o
   6   3   4        6.59        7.36      1.19 o
   7   3   4        6.98       10.72      1.72 o
   8   3   4     1291.42     1306.27     16.53 o
   9   3   4        0.73       -1.09      1.37 o
 -11   4   4       53.93       56.89      3.25 o
 -10   4   4      303.23      288.62      6.68 o
  -9   4   4        2.23        3.43      1.24 o
  -8   4   4       32.03       33.83      1.73 o
  -7   4   4      151.71      149.37      3.12 o
  -6   4   4     1127.71     1161.83     13.79 o
  -5   4   4      199.85      213.90      3.40 o
  -4   4   4        5.11       13.68      2.49 o
  -3   4   4        9.70       24.07      2.00 o
  -2   4   4      206.45      210.29      2.67 o
  -1   4   4     3044.53     2866.89     49.95 o
   0   4   4       58.59       53.89      0.74 o
   1   4   4       44.55       22.53      0.58 o
   2   4   4     2683.61     2827.88     25.07 o
   3   4   4     1808.54     1883.50     14.73 o
   4   4   4      532.11      532.48      5.89 o
   5   4   4        3.08        3.64      0.84 o
   6   4   4      229.52      227.07      3.90 o
   7   4   4      352.68      360.28      7.02 o
   8   4   4      228.32      223.14      5.82 o
   9   4   4        5.59        7.24      1.93 o
 -10   5   4      183.28      175.88      5.36 o
  -9   5   4        8.62       11.98      1.56 o
  -8   5   4     1616.87     1590.24     21.94 o
  -7   5   4        4.34        4.25      0.88 o
  -6   5   4      925.47      891.75     11.00 o
  -5   5   4      580.11      605.63      7.74 o
  -4   5   4       26.99       20.02      0.96 o
  -3   5   4      104.29       92.63      2.56 o
  -2   5   4      164.73      152.81      2.07 o
  -1   5   4      306.79      297.07      3.92 o
   0   5   4      183.60      160.10      1.70 o
   1   5   4      293.39      289.12      2.55 o
   2   5   4        6.97        6.63      0.59 o
   3   5   4       18.65       16.08      0.80 o
   4   5   4       22.95       17.66      1.23 o
   5   5   4      585.80      593.21      7.61 o
   6   5   4      353.40      369.94      6.28 o
   7   5   4       87.63       91.88      3.59 o
   8   5   4        5.89        9.22      1.98 o
 -10   6   4      219.94      219.30      5.73 o
  -9   6   4      288.13      294.37      6.62 o
  -8   6   4       34.46       40.62      2.32 o
  -7   6   4     1480.34     1424.13     24.02 o
  -6   6   4       25.24       21.34      1.73 o
  -5   6   4      720.38      748.00     10.71 o
  -4   6   4      886.67      881.15     10.83 o
  -3   6   4     1243.39     1277.22     14.88 o
  -2   6   4     2555.01     2520.10     26.03 o
  -1   6   4     1082.63     1043.00     10.41 o
   0   6   4     1195.81     1215.03     10.96 o
   1   6   4      511.33      485.98      4.70 o
   2   6   4       77.39       82.07      1.49 o
   3   6   4     1507.54     1445.70     15.68 o
   4   6   4       48.81       41.15      1.69 o
   5   6   4      652.97      653.24     16.59 o
   6   6   4      289.22      302.81      8.26 o
   7   6   4       11.12       10.21      2.52 o
   8   6   4       58.76       50.99      6.11 o
 -10   7   4        3.82        3.43      1.60 o
  -9   7   4        1.67        1.28      1.38 o
  -8   7   4      411.47      398.54      8.20 o
  -7   7   4      169.78      168.47      4.45 o
  -6   7   4      159.90      187.40      3.97 o
  -5   7   4      176.93      130.08      3.13 o
  -4   7   4      602.06      627.21      8.10 o
  -3   7   4      763.61      807.08     10.10 o
  -2   7   4       11.54       11.07      1.14 o
  -1   7   4      648.27      681.60      7.88 o
   0   7   4        6.05        4.63      0.70 o
   1   7   4      622.15      607.74      6.22 o
   2   7   4      656.26      609.02      9.17 o
   3   7   4      207.11      198.35      3.37 o
   4   7   4      370.30      358.32      5.70 o
   5   7   4        4.68        6.17      3.32 o
   6   7   4      203.82      209.13      6.91 o
   7   7   4      221.54      228.01      7.58 o
  -9   8   4      227.73      224.81      5.91 o
  -8   8   4      155.47      155.47      4.61 o
  -7   8   4       13.18       10.99      1.64 o
  -6   8   4       14.07        8.16      1.28 o
  -5   8   4      323.50      287.78      5.65 o
  -4   8   4      388.32      381.18      5.69 o
  -3   8   4      243.85      310.21      5.57 o
  -2   8   4        0.84        1.69      0.69 o
  -1   8   4      356.65      357.60      5.18 o
   0   8   4     1431.90     1419.73     15.34 o
   1   8   4      221.88      216.66      3.22 o
   2   8   4      991.20      962.08     12.40 o
   3   8   4       33.60       33.62      2.09 o
   4   8   4      374.30      391.09      7.24 o
   5   8   4      318.39      324.08     11.65 o
   6   8   4      106.11      111.19      6.57 o
  -9   9   4        1.31        2.37      1.69 o
  -8   9   4      205.23      208.60      7.04 o
  -7   9   4      353.69      374.04      6.99 o
  -6   9   4      207.50      212.47      7.99 o
  -5   9   4      575.69      592.75      8.29 o
  -4   9   4       24.49       15.92      1.95 o
  -3   9   4     1742.31     1724.00     20.57 o
  -2   9   4      193.23      187.95      3.31 o
  -1   9   4        1.37       -0.01      0.98 o
   0   9   4     1892.98     1837.43     21.71 o
   1   9   4      265.25      271.18      7.08 o
   2   9   4      356.45      355.82      5.80 o
   3   9   4       43.61       46.57      2.46 o
   4   9   4       18.49       21.38      1.97 o
   5   9   4       38.39       42.02      3.80 o
  -8  10   4       17.90       12.04      2.60 o
  -7  10   4       99.59      106.50      3.52 o
  -6  10   4       17.92       21.08      2.25 o
  -5  10   4       91.35       86.79      3.13 o
  -4  10   4       56.79       57.64      2.81 o
  -3  10   4       17.59       15.98      1.70 o
  -2  10   4     1078.53     1057.51     13.53 o
  -1  10   4       54.92       55.34      2.29 o
   0  10   4      733.31      737.31     11.50 o
   1  10   4       81.85       89.85      4.12 o
   2  10   4        8.24        8.97      2.02 o
   3  10   4       51.31       49.59      2.62 o
   4  10   4        0.71       -0.15      1.33 o
  -7  11   4      626.88      642.55     13.03 o
  -6  11   4      100.01       91.28      3.49 o
  -5  11   4       49.27       56.41      3.77 o
  -4  11   4       77.05       81.44      4.36 o
  -3  11   4      527.04      541.14      8.16 o
  -2  11   4      930.12      955.06     12.72 o
  -1  11   4       42.80       39.08      2.40 o
   0  11   4       32.85       30.94      2.96 o
   1  11   4      138.53      139.92      5.23 o
   2  11   4      246.45      239.72      7.20 o
  -4  12   4       74.79       72.50      3.90 o
  -3  12   4       36.70       41.62      2.53 o
  -2  12   4        8.54        5.36      1.57 o
  -1  12   4        3.51        7.32      2.56 o
   0  12   4      204.45      214.92      6.90 o
  -2 -12   5      451.59      472.58      8.60 o
  -1 -12   5       24.28       25.05      2.10 o
   0 -12   5       79.04       80.68      4.49 o
   1 -12   5      340.15      330.55      8.84 o
   2 -12   5       51.91       48.48      3.60 o
   3 -12   5      528.63      532.65     12.12 o
   4 -12   5      156.70      166.22      4.56 o
   5 -12   5        2.47        5.66      1.58 o
  -4 -11   5      221.92      229.53      7.63 o
  -3 -11   5       95.94       94.41      4.76 o
  -2 -11   5        7.11        6.31      1.47 o
  -1 -11   5      116.58      117.88      3.59 o
   0 -11   5     1288.61     1265.76     18.34 o
   1 -11   5      626.82      615.69     20.57 o
   2 -11   5      958.22      977.00     18.82 o
   3 -11   5       99.45       97.13      3.30 o
   4 -11   5      233.95      232.35      5.70 o
   5 -11   5       46.79       39.50      2.44 o
   6 -11   5        1.65        1.93      1.33 o
   7 -11   5        2.17        6.05      2.07 o
  -5 -10   5      143.22      151.64      6.20 o
  -4 -10   5        9.05       10.67      4.50 o
  -3 -10   5       52.00       49.96      3.71 o
  -2 -10   5      150.38      153.81      4.04 o
  -1 -10   5       96.94       99.45      4.51 o
   0 -10   5     1349.86     1335.84     16.65 o
   1 -10   5       63.52       59.52      2.06 o
   2 -10   5      369.87      383.59      6.93 o
   3 -10   5      265.08      246.98      5.20 o
   4 -10   5       29.55       30.53      2.04 o
   5 -10   5      228.95      221.73      4.95 o
   6 -10   5       55.42       64.43      8.44 o
   7 -10   5      437.28      446.44     10.11 o
   8 -10   5        1.58        1.48      1.82 o
  -6  -9   5       36.59       41.01      3.93 o
  -5  -9   5       37.74       39.01      3.55 o
  -4  -9   5        4.72       12.30      2.46 o
  -3  -9   5      548.82      538.75     11.96 o
  -2  -9   5       27.94       28.04      1.58 o
  -1  -9   5       11.84       12.02      1.18 o
   0  -9   5     1497.78     1516.52     18.44 o
   1  -9   5       75.51       73.75      1.89 o
   2  -9   5       34.64       43.82      1.83 o
   3  -9   5      384.52      372.78      5.75 o
   4  -9   5        5.52        8.90      1.13 o
   5  -9   5      390.06      382.87      7.73 o
   6  -9   5        0.87        3.72      3.60 o
   7  -9   5      113.33       49.03      4.90 o
   8  -9   5      932.35      965.38     23.03 o
   9  -9   5        0.05        0.43      1.46 o
  -7  -8   5      232.47      230.25      6.33 o
  -6  -8   5       20.71       26.78      2.46 o
  -5  -8   5       57.60       47.74      2.77 o
  -4  -8   5      318.55      320.31      6.56 o
  -3  -8   5        3.85        4.11      0.73 o
  -2  -8   5     2886.10     2809.92     32.41 o
  -1  -8   5      147.40      152.19      2.75 o
   0  -8   5      185.53      180.38      2.78 o
   1  -8   5       84.69       82.30      2.53 o
   2  -8   5       37.55       45.90      1.73 o
   3  -8   5       12.47       15.35      2.53 o
   4  -8   5      121.62      122.40      2.64 o
   5  -8   5       65.40       59.41      1.92 o
   6  -8   5      364.26      358.29     20.63 o
   7  -8   5       34.17       38.22      2.71 o
   8  -8   5      823.25      798.12     21.53 o
   9  -8   5       71.42       74.23      3.84 o
  -8  -7   5       75.93       88.30      3.93 o
  -7  -7   5       29.12       29.31      2.46 o
  -6  -7   5      178.36      179.15      6.95 o
  -5  -7   5       70.19       75.54      3.02 o
  -4  -7   5      325.82      310.20      4.61 o
  -3  -7   5      628.57      633.18      6.78 o
  -2  -7   5      913.44      895.97     10.89 o
  -1  -7   5     1648.57     1696.74     17.84 o
   0  -7   5       19.63       32.48      1.18 o
   1  -7   5      890.39      933.08     10.12 o
   2  -7   5       70.46       81.09      1.61 o
   3  -7   5       54.73       56.13      1.55 o
   4  -7   5     6388.90     6254.32     62.21 o
   5  -7   5      159.40      171.63      2.95 o
   6  -7   5      425.78      431.05      6.53 o
   7  -7   5      354.79      347.55      5.70 o
   8  -7   5       20.79       18.41      2.19 o
   9  -7   5      341.74      337.49      8.20 o
  10  -7   5      150.86      149.46      5.32 o
  -8  -6   5        2.82        5.95      2.20 o
  -7  -6   5      196.80      190.77      6.14 o
  -6  -6   5       26.92       29.75      2.20 o
  -5  -6   5      185.69      172.98      4.25 o
  -4  -6   5      896.85      864.51     12.40 o
  -3  -6   5       22.54       25.77      1.65 o
  -2  -6   5      328.32      356.87      8.74 o
  -1  -6   5      306.59      333.47      3.69 o
   0  -6   5     4687.08     4893.33     44.95 o
   1  -6   5       34.26       41.25      1.11 o
   2  -6   5      385.37      431.99      4.34 o
   3  -6   5       71.01       67.65      2.26 o
   4  -6   5     1657.42     1616.16     17.01 o
   5  -6   5      279.50      274.26      4.48 o
   6  -6   5      123.39      111.66      2.70 o
   7  -6   5      218.33      213.94      4.04 o
   8  -6   5       54.55       55.17      3.07 o
   9  -6   5       48.13       46.80      4.38 o
  10  -6   5       56.03       50.47      5.30 o
  -9  -5   5       48.19       50.08      3.85 o
  -8  -5   5       51.70       48.75      3.98 o
  -7  -5   5      523.52      499.99     13.99 o
  -6  -5   5        3.68        2.51      0.74 o
  -5  -5   5      372.03      380.37      6.43 o
  -4  -5   5      101.90      107.97      6.21 o
  -3  -5   5       11.28       19.18      1.90 o
  -2  -5   5      479.61      443.68      4.91 o
  -1  -5   5       83.67       72.12      1.87 o
   0  -5   5       85.30       70.37      1.42 o
   1  -5   5     4684.38     5021.11     51.68 o
   2  -5   5      393.15      369.41      3.73 o
   3  -5   5       14.89       22.80      2.53 o
   4  -5   5       10.23       11.57      0.86 o
   5  -5   5       27.88       36.91      1.49 o
   6  -5   5     1917.15     1846.91     21.89 o
   7  -5   5       50.28       53.02      1.94 o
   8  -5   5       48.15       50.20      2.22 o
   9  -5   5      201.41      176.38      5.40 o
  10  -5   5        0.89        0.91      1.71 o
  -9  -4   5       47.49       47.58      4.45 o
  -8  -4   5        0.65        0.18      0.81 o
  -7  -4   5      272.59      272.91      6.16 o
  -6  -4   5      726.74      743.01      9.46 o
  -5  -4   5       15.28       21.21      2.28 o
  -4  -4   5      673.14      674.11      9.85 o
  -3  -4   5       12.01       22.30      1.45 o
  -2  -4   5      766.26      842.94      9.16 o
  -1  -4   5     3821.16     4000.46     34.39 o
   0  -4   5       10.01       11.24      0.55 o
   1  -4   5      460.14      483.94      4.79 o
   2  -4   5     7429.68     7679.14     68.16 o
   3  -4   5        4.91        3.55      0.68 o
   4  -4   5      505.69      494.65      6.58 o
   5  -4   5       29.26       27.75      1.23 o
   6  -4   5        4.36        5.96      1.10 o
   7  -4   5     2880.31     2835.22     32.92 o
   8  -4   5        2.38       10.35      5.33 o
   9  -4   5      465.38      472.17     10.02 o
  10  -4   5        0.21        0.52      1.68 o
 -10  -3   5       20.57       21.44      2.80 o
  -9  -3   5      263.79      238.47      9.75 o
  -8  -3   5      444.95      447.67      6.82 o
  -7  -3   5       51.39       49.96      1.62 o
  -6  -3   5      114.69      121.24      2.59 o
  -5  -3   5      633.92      624.67      8.04 o
  -4  -3   5     3007.47     3190.20     35.55 o
  -3  -3   5     5022.33     5160.89     57.41 o
  -2  -3   5       83.68       75.86      1.31 o
  -1  -3   5      522.33      537.29      5.59 o
   0  -3   5      526.36      618.78      6.41 o
   1  -3   5      753.70      724.96     14.44 o
   2  -3   5     1473.81     1406.67     12.82 o
   3  -3   5     1494.33     1621.60     16.82 o
   4  -3   5      346.18      390.13      6.28 o
   5  -3   5       72.29       75.97      1.86 o
   6  -3   5      615.66      621.93      7.36 o
   7  -3   5      370.30      381.21      5.13 o
   8  -3   5      136.52      142.39      2.97 o
   9  -3   5       17.45       17.26      2.21 o
  10  -3   5       37.67       38.32      3.05 o
 -10  -2   5      132.59      132.91      4.31 o
  -9  -2   5      260.29      239.16      5.47 o
  -8  -2   5       78.77       79.01      2.92 o
  -7  -2   5       79.29       76.78      2.79 o
  -6  -2   5        0.05        1.15      1.25 o
  -5  -2   5     2931.14     2754.17     35.25 o
  -4  -2   5     4468.21     4513.82     56.51 o
  -3  -2   5     4414.25     4433.14     92.95 o
  -2  -2   5     2338.19     2276.89     27.32 o
  -1  -2   5        3.07        3.04      0.67 o
   0  -2   5     5771.91     5498.52     92.69 o
   1  -2   5     1125.25     1126.26     12.28 o
   2  -2   5      291.63      287.12      2.99 o
   3  -2   5     9487.94     9683.49     83.78 o
   4  -2   5        6.34        7.79      0.69 o
   5  -2   5      492.87      482.93      5.80 o
   6  -2   5        4.10        4.40      0.76 o
   7  -2   5     1201.04     1201.28     14.97 o
   8  -2   5       30.26       32.89      1.84 o
   9  -2   5       10.04       10.35      2.48 o
  10  -2   5      386.69      381.78      9.04 o
 -10  -1   5      134.61      132.59      4.08 o
  -9  -1   5      364.14      357.01      6.84 o
  -8  -1   5      260.43      248.78      5.12 o
  -7  -1   5      323.37      328.85      4.84 o
  -6  -1   5      598.73      587.96      8.80 o
  -5  -1   5      847.55      850.45     11.71 o
  -4  -1   5     3550.74     3472.29     39.02 o
  -3  -1   5      420.36      388.17      6.60 o
  -2  -1   5     2980.43     3180.79     78.44 o
  -1  -1   5     2955.31     2733.04    167.20 o
   0  -1   5     3611.58     3507.79     47.99 o
   1  -1   5     1496.81     1390.87     19.88 o
   2  -1   5        3.35        4.57      1.18 o
   3  -1   5     1517.20     1610.86     17.88 o
   4  -1   5      106.50       75.88      1.50 o
   5  -1   5      158.60      173.63      3.05 o
   6  -1   5     2373.81     2354.22     24.23 o
   7  -1   5       25.45       27.43      1.49 o
   8  -1   5      545.01      546.93      8.86 o
   9  -1   5      430.95      439.36      8.18 o
  10  -1   5       51.98       45.78      2.89 o
 -11   0   5       64.77       63.57      3.20 o
 -10   0   5       34.62       32.41      2.33 o
  -9   0   5      158.37      153.18      4.01 o
  -8   0   5      710.60      680.30     10.42 o
  -7   0   5       19.02       26.54      1.18 o
  -6   0   5       61.85       71.87      1.94 o
  -5   0   5      512.22      552.56      8.97 o
  -4   0   5      107.23      109.55      7.58 o
  -3   0   5       10.89        4.38      0.93 o
  -2   0   5      537.00      527.35     10.13 o
  -1   0   5       36.32       34.77      2.00 o
   0   0   5       61.30       49.68      0.81 o
   1   0   5      353.38      348.32      3.76 o
   2   0   5      676.46      809.21      8.23 o
   3   0   5       29.75       40.66      0.76 o
   4   0   5       31.14       14.47      1.79 o
   5   0   5      292.24      264.15      3.67 o
   6   0   5       52.85       60.90      1.65 o
   7   0   5       19.68       21.95      1.31 o
   8   0   5        0.05        1.87      1.21 o
   9   0   5      125.56      127.25      4.57 o
  10   0   5       34.59       34.81      3.63 o
 -11   1   5      183.00      177.09      4.80 o
 -10   1   5      165.80      158.84      4.27 o
  -9   1   5      110.29      119.11      3.41 o
  -8   1   5      317.58      311.83      5.80 o
  -7   1   5     1123.45     1118.33     15.67 o
  -6   1   5      484.72      418.78     12.45 o
  -5   1   5       55.33       90.08      5.76 o
  -4   1   5       22.50       22.44      1.44 o
  -3   1   5      313.94      322.22      6.88 o
  -2   1   5     2379.82     2332.66     40.84 o
  -1   1   5      218.74      262.26      4.35 o
   0   1   5     3793.28     3799.07     46.20 o
   1   1   5      319.74      354.19      3.58 o
   2   1   5       33.69       17.23      1.07 o
   3   1   5      192.77      264.65      2.54 o
   4   1   5     2595.91     2646.32     19.99 o
   5   1   5       53.68       40.17      1.22 o
   6   1   5      135.40      129.04      2.46 o
   7   1   5      591.78      598.55      6.94 o
   8   1   5        6.54       13.04      1.70 o
   9   1   5        0.12        0.49      1.44 o
  10   1   5      222.83      228.81      6.74 o
 -11   2   5        0.70        2.23      1.48 o
 -10   2   5       17.19       17.82      1.82 o
  -9   2   5      539.58      540.46     10.17 o
  -8   2   5        7.63        6.29      1.01 o
  -7   2   5        3.48        5.87      0.73 o
  -6   2   5      147.57      118.26      5.72 o
  -5   2   5     1766.77     1973.93     34.41 o
  -4   2   5      123.12      113.42      3.69 o
  -3   2   5     2813.80     3056.80     76.39 o
  -2   2   5      431.43      519.14     10.00 o
  -1   2   5      961.90      913.54     12.92 o
   0   2   5      625.28      585.42      6.03 o
   1   2   5      130.06       98.21      1.74 o
   2   2   5      474.55      513.58      5.06 o
   3   2   5      458.38      412.85      3.67 o
   4   2   5      537.64      546.27      5.02 o
   5   2   5      656.45      650.22      7.10 o
   6   2   5      612.61      623.82      7.06 o
   7   2   5       26.09       32.04      1.85 o
   8   2   5        4.27        3.14      1.48 o
   9   2   5      389.37      396.57      6.81 o
 -11   3   5      318.91      308.26      7.31 o
 -10   3   5      143.37      138.71      4.24 o
  -9   3   5      251.26      240.72      5.45 o
  -8   3   5       17.51       21.99      2.26 o
  -7   3   5        1.44        3.86      1.33 o
  -6   3   5     1464.89     1448.64     41.19 o
  -5   3   5      458.09      448.79      9.22 o
  -4   3   5     1529.53     1607.28     19.78 o
  -3   3   5       11.54       21.27      1.15 o
  -2   3   5     1428.86     1528.65     19.16 o
  -1   3   5        5.25        5.85      0.44 o
   0   3   5     2716.72     2746.90     25.66 o
   1   3   5     1417.04     1411.10     12.61 o
   2   3   5     2162.48     2146.16     30.59 o
   3   3   5       59.87       50.57      0.97 o
   4   3   5       56.62       60.69      1.26 o
   5   3   5      169.21      173.72      2.80 o
   6   3   5       80.31       93.33      2.14 o
   7   3   5       43.52       44.18      2.21 o
   8   3   5       86.83       89.87      3.01 o
   9   3   5      104.06      102.47      3.39 o
 -11   4   5       31.16       31.42      4.30 o
 -10   4   5      457.28      461.41      9.24 o
  -9   4   5       18.55       18.19      1.64 o
  -8   4   5      511.88      497.88      7.94 o
  -7   4   5       41.79       43.23      1.88 o
  -6   4   5      487.43      513.43      8.59 o
  -5   4   5     2237.92     2291.63     31.70 o
  -4   4   5       22.23       30.68      0.94 o
  -3   4   5     2696.18     2808.77     31.69 o
  -2   4   5     1965.90     2013.99     40.24 o
  -1   4   5     2352.06     2388.18     22.22 o
   0   4   5     1430.31     1449.32     13.95 o
   1   4   5        0.73        3.57      0.59 o
   2   4   5     4666.15     4792.46     34.47 o
   3   4   5     5882.82     6116.85     49.80 o
   4   4   5        5.84        8.20      0.71 o
   5   4   5      596.59      564.84      6.31 o
   6   4   5       17.46       10.93      1.38 o
   7   4   5      815.27      840.53     13.08 o
   8   4   5      649.18      675.11     11.39 o
   9   4   5      696.15      685.98     12.75 o
 -10   5   5        6.78        6.78      1.56 o
  -9   5   5      233.40      219.50      6.23 o
  -8   5   5      139.86      143.21      3.32 o
  -7   5   5      293.40      290.56      5.08 o
  -6   5   5      284.27      281.50      4.23 o
  -5   5   5     1015.56     1076.80     12.93 o
  -4   5   5     1086.96     1131.82     12.33 o
  -3   5   5        1.62        5.38      0.52 o
  -2   5   5     2659.29     2784.82     25.96 o
  -1   5   5      165.09      178.84      2.74 o
   0   5   5      695.09      666.34      6.94 o
   1   5   5      612.04      649.39      5.54 o
   2   5   5       57.09       66.06      1.11 o
   3   5   5      751.28      749.82      7.01 o
   4   5   5     1109.78     1065.19     10.86 o
   5   5   5      553.18      533.90      6.18 o
   6   5   5       27.23       31.18      2.30 o
   7   5   5       62.81       67.12      3.14 o
   8   5   5      633.93      648.10     11.28 o
 -10   6   5      102.71      113.02      3.91 o
  -9   6   5      350.58      353.63      7.45 o
  -8   6   5      589.94      566.17     12.47 o
  -7   6   5      173.67      188.82      3.83 o
  -6   6   5      745.88      756.51     10.88 o
  -5   6   5      512.83      512.51     12.24 o
  -4   6   5      701.22      708.76     10.21 o
  -3   6   5      253.82      274.98      3.77 o
  -2   6   5      300.28      280.34      5.92 o
  -1   6   5     4725.24     4707.63     43.03 o
   0   6   5     1887.02     1838.03     17.59 o
   1   6   5     1468.90     1488.89     12.49 o
   2   6   5       14.91        8.85      0.73 o
   3   6   5       89.08       75.01      1.60 o
   4   6   5      862.08      783.87     10.37 o
   5   6   5       28.65       28.08      1.52 o
   6   6   5      384.33      396.71      9.88 o
   7   6   5       13.64       16.57      2.73 o
 -10   7   5        0.44        1.75      1.48 o
  -9   7   5      503.51      527.28     10.34 o
  -8   7   5      191.67      206.55      5.17 o
  -7   7   5       30.47       40.19      2.90 o
  -6   7   5      648.35      693.22     10.39 o
  -5   7   5       12.17        3.36      0.96 o
  -4   7   5     1957.31     1912.74     22.00 o
  -3   7   5      839.41      791.52      9.96 o
  -2   7   5      403.77      396.54      5.32 o
  -1   7   5     5377.11     5266.35     48.24 o
   0   7   5      358.98      356.06      4.68 o
   1   7   5      666.85      659.87      6.67 o
   2   7   5     1138.60     1072.86     13.80 o
   3   7   5      565.08      596.12      8.37 o
   4   7   5      409.45      400.67     10.01 o
   5   7   5       36.45       32.22      3.12 o
   6   7   5       14.35       13.57      4.21 o
   7   7   5        7.24        8.55      2.61 o
  -9   8   5       26.80       37.12      2.64 o
  -8   8   5      631.53      655.66     12.33 o
  -7   8   5       43.62       45.74      2.21 o
  -6   8   5      220.36      207.52      4.44 o
  -5   8   5      206.33      231.82      4.78 o
  -4   8   5      174.65      175.07      3.33 o
  -3   8   5      362.85      337.85      5.26 o
  -2   8   5        3.51        7.73      1.12 o
  -1   8   5      276.57      262.09      3.99 o
   0   8   5       69.97       75.36      2.06 o
   1   8   5      747.18      749.98      8.01 o
   2   8   5      704.98      660.62      9.09 o
   3   8   5      471.54      478.15      8.29 o
   4   8   5      409.54      433.54      7.87 o
   5   8   5      337.41      346.97      9.24 o
   6   8   5      156.62      165.19      7.98 o
  -9   9   5       13.59       15.48      2.13 o
  -8   9   5       26.92       22.76      2.30 o
  -7   9   5      194.86      191.33      4.55 o
  -6   9   5      277.75      274.33      5.61 o
  -5   9   5       39.01       49.14      2.76 o
  -4   9   5      425.27      431.84      6.51 o
  -3   9   5       21.87       20.82      1.49 o
  -2   9   5      282.02      282.40      5.71 o
  -1   9   5       65.95       65.69      3.25 o
   0   9   5       20.20       19.73      1.51 o
   1   9   5        4.09        5.24      2.10 o
   2   9   5        9.06        9.56      1.39 o
   3   9   5      587.61      591.99      9.90 o
   4   9   5      332.16      333.64      6.67 o
   5   9   5        1.71        2.50      2.34 o
  -8  10   5        4.21        3.40      1.73 o
  -7  10   5       75.51       87.27      3.23 o
  -6  10   5      564.59      557.95      9.58 o
  -5  10   5      298.89      300.21      6.20 o
  -4  10   5       82.56       96.77      4.97 o
  -3  10   5       41.13       47.04      2.56 o
  -2  10   5       73.36       64.20      3.51 o
  -1  10   5      174.10      185.39      4.00 o
   0  10   5      120.84      108.03      3.06 o
   1  10   5      383.94      386.57      9.34 o
   2  10   5      100.57       95.90      4.28 o
   3  10   5        3.04        3.79      1.47 o
  -6  11   5      199.62      209.86      5.24 o
  -5  11   5      207.44      225.70      5.42 o
  -4  11   5       76.63       82.96      3.32 o
  -3  11   5       77.32       66.51      2.71 o
  -2  11   5       48.13       53.24      3.74 o
  -1  11   5      173.71      177.26      5.04 o
   0  11   5       37.11       41.17      4.20 o
   1  11   5       16.17       17.38      4.39 o
   2  11   5      335.14      347.77      9.08 o
  -4  12   5       39.74       32.21      2.61 o
  -3  12   5        5.27        4.21      1.36 o
  -2  12   5       50.20       54.35      2.79 o
  -1  12   5      316.91      321.81      8.68 o
  -2 -12   6       13.44       15.79      2.70 o
  -1 -12   6      120.18      120.80      3.74 o
   0 -12   6       11.20       10.93      2.23 o
   1 -12   6      672.99      680.45     16.24 o
   2 -12   6     1236.77     1235.80     37.54 o
   3 -12   6      127.24      125.93      5.35 o
   4 -12   6      158.49      147.31      4.33 o
   5 -12   6       96.28      107.74      4.49 o
  -4 -11   6        0.56        1.04      2.31 o
  -3 -11   6       44.02       51.45      3.97 o
  -2 -11   6       16.94       18.11      1.85 o
  -1 -11   6       15.21       13.69      1.70 o
   0 -11   6       27.05       24.14      1.93 o
   1 -11   6        0.13        0.32      1.70 o
   2 -11   6     1108.81     1087.21     20.62 o
   3 -11   6       71.97       72.11      2.92 o
   4 -11   6       96.00      100.51      3.41 o
   5 -11   6      297.63      301.47      6.27 o
   6 -11   6       22.89       31.65      2.34 o
   7 -11   6       24.72       21.57      3.70 o
  -5 -10   6      223.66      230.71      7.67 o
  -4 -10   6       18.28       31.18      5.38 o
  -3 -10   6       83.63       81.15      5.02 o
  -2 -10   6      343.25      346.97      6.68 o
  -1 -10   6       12.76       14.01      1.73 o
   0 -10   6      323.16      354.93      5.80 o
   1 -10   6       80.76       77.80      2.70 o
   2 -10   6      599.05      593.71      9.63 o
   3 -10   6      787.10      747.21     30.49 o
   4 -10   6      119.65      119.88      6.34 o
   5 -10   6        6.50        3.88      1.97 o
   6 -10   6      143.49      153.29      4.66 o
   7 -10   6       41.91       51.42      4.25 o
   8 -10   6      261.54      149.09      8.77 o
  -6  -9   6      152.29      153.77      6.19 o
  -5  -9   6        9.66        8.54      2.49 o
  -4  -9   6      219.29      241.17     19.50 o
  -3  -9   6       15.06       18.53      2.74 o
  -2  -9   6      471.74      480.47      9.95 o
  -1  -9   6     1087.76     1080.31     22.51 o
   0  -9   6      522.73      518.88      8.32 o
   1  -9   6      159.41      150.34      3.47 o
   2  -9   6       68.73       62.83      2.28 o
   3  -9   6      828.85      834.21     13.81 o
   4  -9   6     1179.04     1114.20     37.08 o
   5  -9   6       99.77       93.05      2.96 o
   6  -9   6      524.91      515.84     10.81 o
   7  -9   6        1.38        1.54      1.57 o
   8  -9   6      329.32      337.97      8.36 o
  -7  -8   6        1.61        5.07      1.88 o
  -6  -8   6        8.97       10.08      2.11 o
  -5  -8   6       28.89       31.03      2.40 o
  -4  -8   6      248.97      239.80      7.17 o
  -3  -8   6      248.04      234.99      4.38 o
  -2  -8   6      488.58      506.32      6.91 o
  -1  -8   6      191.11      202.17      3.26 o
   0  -8   6      138.02      134.05      2.33 o
   1  -8   6       30.91       30.72      2.03 o
   2  -8   6     1017.20     1050.27     10.55 o
   3  -8   6        5.24        5.76      0.82 o
   4  -8   6       15.42       17.75      1.15 o
   5  -8   6      112.27      100.17      2.44 o
   6  -8   6        3.53        3.69      1.28 o
   7  -8   6       45.92       44.88      2.98 o
   8  -8   6       46.71       47.77      5.67 o
   9  -8   6       21.89       21.30      2.64 o
  -8  -7   6      954.31      930.90     18.58 o
  -7  -7   6      228.85      231.21      5.67 o
  -6  -7   6       43.88       38.99      4.21 o
  -5  -7   6      201.90      189.52      4.39 o
  -4  -7   6        6.02        7.44      0.98 o
  -3  -7   6      603.84      592.64      8.21 o
  -2  -7   6      845.67      882.04      9.83 o
  -1  -7   6       25.44       31.68      1.08 o
   0  -7   6      536.79      542.19      5.51 o
   1  -7   6     1272.82     1308.02     11.82 o
   2  -7   6      336.39      353.85      4.21 o
   3  -7   6       17.18       27.79      1.56 o
   4  -7   6      643.99      627.12      7.56 o
   5  -7   6      597.79      579.89      7.16 o
   6  -7   6       72.93       66.71      2.19 o
   7  -7   6      239.97      241.09      9.11 o
   8  -7   6        2.83        1.64      1.52 o
   9  -7   6        1.30       -0.35      2.03 o
  -8  -6   6      147.06      141.67      7.05 o
  -7  -6   6      296.31      296.74     10.19 o
  -6  -6   6       47.43       50.23      2.60 o
  -5  -6   6      175.74      172.24      3.16 o
  -4  -6   6      200.83      197.09      3.71 o
  -3  -6   6       19.83       21.67      1.31 o
  -2  -6   6      141.22      153.20      3.46 o
  -1  -6   6      956.22      960.27      9.98 o
   0  -6   6     1528.56     1584.92     15.31 o
   1  -6   6     3866.51     3936.10     33.32 o
   2  -6   6       72.28       62.16      2.01 o
   3  -6   6      159.98      141.90      2.46 o
   4  -6   6     4528.75     4432.08     44.49 o
   5  -6   6     5909.79     5703.22     56.85 o
   6  -6   6     1513.72     1536.35     18.69 o
   7  -6   6       31.78       34.07      1.88 o
   8  -6   6       52.12       51.07      3.02 o
   9  -6   6      480.69      497.02     10.60 o
  10  -6   6      435.99      415.61     10.03 o
  -9  -5   6      131.30      138.99      7.07 o
  -8  -5   6        2.78        2.85      1.89 o
  -7  -5   6       20.64       19.36      2.39 o
  -6  -5   6     2881.74     2856.10     31.87 o
  -5  -5   6      167.61      163.70      4.67 o
  -4  -5   6      294.45      318.37      5.29 o
  -3  -5   6      201.04      193.96      3.64 o
  -2  -5   6       22.54       22.96      0.92 o
  -1  -5   6      790.20      756.63      7.10 o
   0  -5   6       91.75      118.41      1.86 o
   1  -5   6     1038.11     1101.18     10.94 o
   2  -5   6       24.53       30.72      0.81 o
   3  -5   6       56.19       46.79      1.29 o
   4  -5   6      680.08      636.62      7.37 o
   5  -5   6      336.83      319.96      4.34 o
   6  -5   6       82.58       87.84      2.96 o
   7  -5   6      379.26      386.53      6.03 o
   8  -5   6      536.81      525.21     10.63 o
   9  -5   6      209.01      190.26     11.16 o
  10  -5   6        2.82        5.97      1.95 o
  -9  -4   6       38.93       40.55      3.32 o
  -8  -4   6      505.64      506.30     10.92 o
  -7  -4   6        2.74        1.59      1.16 o
  -6  -4   6      263.18      268.16      5.10 o
  -5  -4   6     6264.02     6498.55     96.79 o
  -4  -4   6       55.75       60.72      6.80 o
  -3  -4   6     2139.71     2071.08     26.96 o
  -2  -4   6      237.24      307.99      4.51 o
  -1  -4   6     5116.75     5347.48     44.10 o
   0  -4   6     1684.67     1718.82     15.34 o
   1  -4   6     1603.69     1786.17     15.92 o
   2  -4   6     2320.91     2271.24     19.38 o
   3  -4   6        1.12        3.63      0.67 o
   4  -4   6      136.47      139.61      2.30 o
   5  -4   6      189.56      186.22      2.90 o
   6  -4   6      132.71      130.57      2.80 o
   7  -4   6      144.87      151.08      3.21 o
   8  -4   6        5.39        7.00      1.64 o
   9  -4   6      518.17      498.18     11.14 o
  10  -4   6        4.39        4.86      1.98 o
 -10  -3   6       48.39       51.33      3.13 o
  -9  -3   6       37.04       36.00      2.54 o
  -8  -3   6      465.35      454.40      8.19 o
  -7  -3   6        5.14        6.00      0.83 o
  -6  -3   6     1865.49     1893.79     22.00 o
  -5  -3   6      253.52      250.30      4.19 o
  -4  -3   6      711.28      666.90      8.43 o
  -3  -3   6      821.15     1004.20     13.11 o
  -2  -3   6      619.12      579.84      6.52 o
  -1  -3   6     1071.90     1156.82     11.43 o
   0  -3   6      734.15      809.31      8.26 o
   1  -3   6     1454.94     1470.79     18.06 o
   2  -3   6      753.19      824.71      8.39 o
   3  -3   6     4194.46     4286.47     39.80 o
   4  -3   6        0.61        1.78      0.84 o
   5  -3   6      185.55      168.25      2.67 o
   6  -3   6      122.87      128.04      2.73 o
   7  -3   6        1.78        2.76      0.93 o
   8  -3   6     1761.98     1759.47     23.87 o
   9  -3   6        0.46        0.22      1.46 o
  10  -3   6      124.75      130.00      6.76 o
 -10  -2   6       30.06       29.76      2.51 o
  -9  -2   6       78.55       81.03      3.19 o
  -8  -2   6      218.68      203.23      4.65 o
  -7  -2   6      129.93      124.97      4.06 o
  -6  -2   6       56.56       55.22      2.09 o
  -5  -2   6        0.87        4.29      0.89 o
  -4  -2   6    10604.14    11538.16    177.67 o
  -3  -2   6      296.64      280.77      4.41 o
  -2  -2   6     1216.29     1265.23     24.91 o
  -1  -2   6      190.34      272.93      3.85 o
   0  -2   6      300.47      299.76      3.34 o
   1  -2   6      117.55      119.71      1.87 o
   2  -2   6     2035.56     2221.29     21.65 o
   3  -2   6        3.33       15.46      1.36 o
   4  -2   6      773.00      782.38      9.72 o
   5  -2   6       79.39       85.50      1.76 o
   6  -2   6      240.67      226.44      3.09 o
   7  -2   6      377.71      359.99      5.00 o
   8  -2   6       34.89       35.50      3.17 o
   9  -2   6        1.63        1.78      1.59 o
  10  -2   6       29.59       22.08      2.61 o
 -10  -1   6       71.81       78.10      3.22 o
  -9  -1   6       10.45       30.30      4.05 o
  -8  -1   6      546.69      534.40      7.25 o
  -7  -1   6       16.59       18.35      1.41 o
  -6  -1   6      527.28      516.00      7.85 o
  -5  -1   6       35.13       34.97      3.28 o
  -4  -1   6     2235.74     2206.63     38.15 o
  -3  -1   6      653.62      614.82      7.27 o
  -2  -1   6     1890.07     1857.10     33.08 o
  -1  -1   6     4342.96     4222.01     81.64 o
   0  -1   6     2824.26     2724.60     31.98 o
   1  -1   6      172.25      151.50      1.95 o
   2  -1   6     1620.79     1522.37     13.82 o
   3  -1   6     3706.42     3875.02     33.27 o
   4  -1   6       47.23       80.28      1.60 o
   5  -1   6        7.45        4.05      0.54 o
   6  -1   6      281.59      307.86      3.90 o
   7  -1   6        4.27        3.80      0.79 o
   8  -1   6       45.67       50.11      2.88 o
   9  -1   6       95.92       89.90      3.35 o
  10  -1   6       15.14       17.94      2.13 o
 -11   0   6       43.79       37.35      2.64 o
 -10   0   6      209.78      192.77      4.78 o
  -9   0   6      348.21      333.78      6.34 o
  -8   0   6       17.33       17.71      1.19 o
  -7   0   6     1111.10     1092.76     15.14 o
  -6   0   6       18.71       13.92      1.22 o
  -5   0   6       88.53       82.52      2.35 o
  -4   0   6      111.04      114.37      3.18 o
  -3   0   6      356.95      352.80      7.42 o
  -2   0   6       78.16       61.06      2.05 o
  -1   0   6      179.26      158.35      4.20 o
   0   0   6       42.33       49.54      1.66 o
   1   0   6      660.07      617.51      6.35 o
   2   0   6     4887.52     4820.90     62.12 o
   3   0   6      421.47      488.32      4.68 o
   4   0   6       81.59       93.74      1.16 o
   5   0   6      748.25      697.14      8.04 o
   6   0   6      236.31      244.68      3.70 o
   7   0   6      375.81      381.51      5.26 o
   8   0   6        3.16        4.55      1.34 o
   9   0   6       36.75       37.17      2.55 o
  10   0   6      170.54      183.97      5.15 o
 -11   1   6       45.34       50.04      2.86 o
 -10   1   6        7.27        6.67      1.49 o
  -9   1   6      588.87      550.00      9.01 o
  -8   1   6       27.87       25.66      1.80 o
  -7   1   6        2.24        3.69      0.80 o
  -6   1   6       10.09        9.03      1.94 o
  -5   1   6      540.47      527.31     10.50 o
  -4   1   6     5120.31     5138.31    104.19 o
  -3   1   6       85.76      102.25      3.04 o
  -2   1   6     1784.55     1645.91     26.68 o
  -1   1   6      310.12      262.27      5.32 o
   0   1   6     1082.02     1097.14     13.32 o
   1   1   6     2692.21     2519.23     22.47 o
   2   1   6     3881.45     4170.84     44.07 o
   3   1   6     2468.54     2507.19     20.44 o
   4   1   6      666.18      657.65      5.53 o
   5   1   6       12.93       15.36      0.90 o
   6   1   6      521.29      523.59      6.61 o
   7   1   6       35.60       37.20      1.62 o
   8   1   6      216.77      219.95      4.93 o
   9   1   6       97.24       95.42      3.07 o
  10   1   6       81.83       84.23      3.66 o
 -11   2   6       14.51       16.38      1.95 o
 -10   2   6        8.88        8.34      1.51 o
  -9   2   6      213.76      211.33      5.01 o
  -8   2   6      155.76      151.96      4.60 o
  -7   2   6        1.08        2.03      1.32 o
  -6   2   6      920.66      887.48     16.98 o
  -5   2   6       22.19       25.54      1.83 o
  -4   2   6     2386.68     2382.98     33.73 o
  -3   2   6     2939.09     3070.54     53.86 o
  -2   2   6      560.83      632.54     12.05 o
  -1   2   6     2918.69     2805.53     49.86 o
   0   2   6     3427.89     3580.37     35.24 o
   1   2   6     4388.30     4351.99     42.35 o
   2   2   6     1527.11     1533.61     14.94 o
   3   2   6        7.71        2.82      0.41 o
   4   2   6     1744.43     1763.66     13.68 o
   5   2   6      542.71      549.59      6.24 o
   6   2   6       28.57       30.56      1.34 o
   7   2   6      178.97      178.93      3.80 o
   8   2   6       41.96       43.95      2.30 o
   9   2   6      959.52     1000.49     13.47 o
 -11   3   6       15.36       16.79      2.11 o
 -10   3   6       70.81       71.99      3.14 o
  -9   3   6      206.77      208.64      4.85 o
  -8   3   6      168.67      165.42      3.37 o
  -7   3   6      261.47      269.78      5.48 o
  -6   3   6      803.91      799.35     14.06 o
  -5   3   6      525.94      498.84      8.50 o
  -4   3   6      343.50      414.18      7.87 o
  -3   3   6     3151.10     3410.23     40.42 o
  -2   3   6      333.43      340.24      4.52 o
  -1   3   6      484.74      463.63      4.39 o
   0   3   6     7654.67     7888.23     69.85 o
   1   3   6       25.15       22.25      0.59 o
   2   3   6        3.32       12.27      0.62 o
   3   3   6      126.15      143.25      1.76 o
   4   3   6      168.85      173.95      2.08 o
   5   3   6      170.65      152.76      2.45 o
   6   3   6       19.40       29.14      1.41 o
   7   3   6     1780.42     1779.70     21.34 o
   8   3   6        0.87        2.24      1.35 o
   9   3   6       33.96       40.33      2.50 o
 -11   4   6        5.99        8.82      1.73 o
 -10   4   6      954.73      957.93     16.55 o
  -9   4   6      337.18      324.07      6.61 o
  -8   4   6      366.47      357.93      6.00 o
  -7   4   6      952.10     1006.53     15.40 o
  -6   4   6     1033.20     1078.14     16.08 o
  -5   4   6      206.53      202.56      3.78 o
  -4   4   6     1161.54     1258.10     20.72 o
  -3   4   6      593.13      570.29      5.98 o
  -2   4   6     1257.19     1160.40     22.63 o
  -1   4   6      396.16      398.07      4.30 o
   0   4   6       55.92       89.08      1.47 o
   1   4   6      660.37      618.85      5.23 o
   2   4   6        0.31        2.20      0.44 o
   3   4   6      710.59      688.15      5.82 o
   4   4   6        1.35        3.28      0.69 o
   5   4   6      190.08      183.26      2.84 o
   6   4   6      949.93      909.79     12.21 o
   7   4   6       24.36       30.12      2.36 o
   8   4   6      851.62      887.01     14.08 o
 -10   5   6      202.70      195.59      5.06 o
  -9   5   6      684.54      667.99     11.96 o
  -8   5   6       13.62       14.83      1.34 o
  -7   5   6     1085.53     1130.43     13.77 o
  -6   5   6      133.18      145.71      2.65 o
  -5   5   6      172.12      184.34      3.00 o
  -4   5   6      545.63      549.58      6.53 o
  -3   5   6      107.54       91.49      1.46 o
  -2   5   6     2822.30     2780.59     24.00 o
  -1   5   6      757.18      731.96      8.32 o
   0   5   6        3.38        5.34      1.24 o
   1   5   6     1187.68     1154.09      9.28 o
   2   5   6       93.09       88.46      1.40 o
   3   5   6        8.73       15.88      0.74 o
   4   5   6      868.60      834.95      9.88 o
   5   5   6      151.99      153.76      3.07 o
   6   5   6       88.55       86.79      4.20 o
   7   5   6      554.37      546.76     12.41 o
   8   5   6      283.30      293.13      8.61 o
 -10   6   6      168.75      176.07      6.36 o
  -9   6   6        0.48        0.39      1.16 o
  -8   6   6      146.12      165.34      5.26 o
  -7   6   6      139.38      135.42      3.97 o
  -6   6   6     1641.87     1732.07     22.88 o
  -5   6   6      153.31      160.00      3.37 o
  -4   6   6       70.32       57.72      2.58 o
  -3   6   6     3331.90     3199.06     36.40 o
  -2   6   6     1555.29     1474.20     22.07 o
  -1   6   6       10.78       15.99      0.87 o
   0   6   6      234.84      234.62      3.23 o
   1   6   6      297.35      293.49      3.47 o
   2   6   6     1509.06     1518.82     12.87 o
   3   6   6       34.73       43.53      1.42 o
   4   6   6     1016.78      995.46     15.90 o
   5   6   6      111.65      106.29      2.61 o
   6   6   6      760.89      773.34     15.96 o
   7   6   6       57.87       60.87      4.26 o
 -10   7   6      128.96      135.65      4.30 o
  -9   7   6       61.08       68.72      2.98 o
  -8   7   6       19.37       25.63      3.21 o
  -7   7   6      283.48      289.87      5.35 o
  -6   7   6       12.85       14.04      1.32 o
  -5   7   6     1592.36     1609.21     21.61 o
  -4   7   6      113.82      113.00      2.95 o
  -3   7   6       63.98       58.92      2.57 o
  -2   7   6      283.00      299.44      4.77 o
  -1   7   6     2479.29     2346.06     22.32 o
   0   7   6     2021.48     2008.37     19.38 o
   1   7   6        0.67        1.77      1.05 o
   2   7   6      770.72      706.06      8.58 o
   3   7   6      969.09      985.87     12.70 o
   4   7   6      323.85      330.16      6.36 o
   5   7   6     1050.15     1061.43     15.74 o
   6   7   6      399.79      402.00     10.28 o
  -9   8   6      144.39      156.62      4.62 o
  -8   8   6       35.08       35.66      2.36 o
  -7   8   6       35.47       35.95      2.06 o
  -6   8   6        4.66        6.76      1.21 o
  -5   8   6      379.42      372.96      6.65 o
  -4   8   6     1071.05     1089.62     13.44 o
  -3   8   6      122.44      112.43      2.65 o
  -2   8   6      195.17      205.05      4.25 o
  -1   8   6      185.84      182.09      3.45 o
   0   8   6      361.86      362.45      4.80 o
   1   8   6       13.28       17.65      1.18 o
   2   8   6      217.36      203.67      4.09 o
   3   8   6      290.50      299.74      5.98 o
   4   8   6      128.20      128.50      3.72 o
   5   8   6      193.48      205.08      8.65 o
   6   8   6      137.27      165.54     10.35 o
  -8   9   6       15.34       15.41      2.02 o
  -7   9   6        0.58        2.34      1.33 o
  -6   9   6       50.12       58.81      2.52 o
  -5   9   6      168.14      188.05      4.43 o
  -4   9   6     1082.15     1089.82     13.73 o
  -3   9   6      192.43      190.90      5.45 o
  -2   9   6      578.37      556.49      8.80 o
  -1   9   6      661.24      664.46      9.16 o
   0   9   6       13.07        8.55      1.21 o
   1   9   6       20.37       21.00      1.94 o
   2   9   6       39.94       44.46      3.12 o
   3   9   6      257.88      263.21      5.90 o
   4   9   6      529.90      558.72      9.65 o
  -8  10   6       82.69       92.94      3.98 o
  -7  10   6       71.94       84.48      3.23 o
  -6  10   6      236.96      233.69      5.33 o
  -5  10   6      154.51      149.82      4.10 o
  -4  10   6        1.68        3.21      1.39 o
  -3  10   6        2.90        2.78      1.33 o
  -2  10   6      758.97      724.56     11.75 o
  -1  10   6      417.84      424.10      6.75 o
   0  10   6      207.58      212.46      4.40 o
   1  10   6       25.78       23.60      2.60 o
   2  10   6       30.60       37.07      3.10 o
   3  10   6      371.53      392.35      9.68 o
  -6  11   6      202.93      210.60      5.29 o
  -5  11   6        1.61        2.96      1.42 o
  -4  11   6        2.76        2.53      1.43 o
  -3  11   6      165.68      163.81      4.61 o
  -2  11   6      102.44      104.48      5.05 o
  -1  11   6        3.37        5.79      1.34 o
   0  11   6      122.42      136.70     10.89 o
   1  11   6      186.84      113.47      5.81 o
  -3  12   6       44.55       50.59      2.51 o
  -2  12   6        3.04        5.65      1.41 o
  -2 -12   7      269.05      255.65      7.67 o
  -1 -12   7       27.00       27.30      2.17 o
   0 -12   7      313.81      328.24      8.96 o
   1 -12   7       61.52       59.25      3.82 o
   2 -12   7      178.13       80.06      4.90 o
   3 -12   7       75.08       73.13      4.12 o
   4 -12   7       43.28       41.06      3.44 o
   5 -12   7        9.47       16.96      1.99 o
  -4 -11   7      454.92      449.98     11.32 o
  -3 -11   7       16.65       20.36      2.99 o
  -2 -11   7      239.96      258.15      7.47 o
  -1 -11   7        1.42        3.06      1.34 o
   0 -11   7      311.79      322.60      6.37 o
   1 -11   7      796.26      722.80     80.87 o
   2 -11   7      548.43      520.11     15.12 o
   4 -11   7      310.55      313.65      7.37 o
   5 -11   7       81.69       96.04      3.87 o
   6 -11   7      543.72      506.02     22.83 o
   7 -11   7      189.43      196.32      5.08 o
  -5 -10   7        3.90        7.15      2.51 o
  -4 -10   7       32.72       63.96     14.23 o
  -3 -10   7       53.60       25.05      3.17 o
  -2 -10   7       34.47       32.07      2.95 o
  -1 -10   7        8.46       10.13      1.63 o
   0 -10   7      182.15      180.03      4.84 o
   1 -10   7      228.51      225.56      4.57 o
   2 -10   7       66.16       64.52      3.48 o
   3 -10   7       12.23       14.54      1.64 o
   4 -10   7      273.52      270.56      7.79 o
   5 -10   7       34.64       36.68      2.28 o
   6 -10   7     1058.31     1068.61     25.65 o
   7 -10   7       50.27       54.21      3.78 o
   8 -10   7      106.80      111.67      4.84 o
  -6  -9   7      430.77      441.89      8.91 o
  -5  -9   7       48.93       57.39      6.17 o
  -4  -9   7      442.32      417.62     13.29 o
  -3  -9   7      942.43      904.07     23.41 o
  -2  -9   7       57.03       57.70      5.16 o
  -1  -9   7       99.71       99.57      2.59 o
   0  -9   7       56.35       48.45      1.96 o
   1  -9   7      150.00      153.21      3.82 o
   2  -9   7      132.88      137.23      4.35 o
   3  -9   7      233.20      229.41      4.19 o
   4  -9   7      911.34      929.04     13.60 o
   5  -9   7       18.77       30.15      3.94 o
   6  -9   7       80.12       69.56      2.74 o
   7  -9   7        1.94        3.46      1.68 o
   8  -9   7      269.42      269.20      7.34 o
  -7  -8   7      379.03      378.41      9.18 o
  -6  -8   7      257.89      241.19      7.91 o
  -5  -8   7      172.73      172.29      8.42 o
  -4  -8   7      564.45      567.15      8.27 o
  -3  -8   7      503.29      522.48      7.69 o
  -2  -8   7      272.00      276.48      4.11 o
  -1  -8   7        9.24        9.92      0.89 o
   0  -8   7      226.40      227.02      3.28 o
   1  -8   7       88.14       88.36      1.69 o
   2  -8   7     4207.44     4185.84     38.35 o
   3  -8   7      639.09      660.33      8.04 o
   4  -8   7      517.85      486.65      6.36 o
   5  -8   7      507.93      484.35      9.53 o
   6  -8   7       96.63       91.95      2.65 o
   7  -8   7      317.56      316.89      7.68 o
   8  -8   7       48.81       46.70      3.14 o
   9  -8   7        0.08        1.69      1.80 o
  -8  -7   7       45.38       42.86     15.07 o
  -7  -7   7      114.07      114.64      5.05 o
  -6  -7   7        9.97       12.19      1.53 o
  -5  -7   7        2.32        3.21      1.17 o
  -4  -7   7     1229.13     1189.54     14.81 o
  -3  -7   7      350.13      343.14      5.49 o
  -2  -7   7       74.57       78.06      1.85 o
  -1  -7   7      811.96      814.77      7.89 o
   0  -7   7      340.66      351.13      3.99 o
   1  -7   7       41.95       39.04      1.12 o
   2  -7   7      709.91      752.75      7.23 o
   3  -7   7     2821.58     2771.77     28.47 o
   4  -7   7     1633.11     1597.38     17.13 o
   5  -7   7        3.25        6.07      0.88 o
   6  -7   7      158.63      137.94      2.76 o
   7  -7   7        2.47        3.01      1.69 o
   8  -7   7       17.46       19.43      2.31 o
   9  -7   7       40.85       49.75      3.41 o
  -8  -6   7      261.96      238.49      7.31 o
  -7  -6   7       90.71       93.52      4.43 o
  -6  -6   7      759.35      719.65     11.39 o
  -5  -6   7       26.75       24.47      1.58 o
  -4  -6   7      116.63      114.64      2.73 o
  -3  -6   7       37.44       38.86      1.61 o
  -2  -6   7       24.39       28.64      1.04 o
  -1  -6   7     1792.32     1774.52     15.64 o
   0  -6   7      475.02      439.35      4.61 o
   1  -6   7     1845.49     1992.88     17.34 o
   2  -6   7      507.34      519.57      5.19 o
   3  -6   7       65.32       52.41      1.23 o
   4  -6   7      394.73      377.05      4.99 o
   5  -6   7     3802.76     3633.71     36.87 o
   6  -6   7        2.85        2.52      0.76 o
   7  -6   7      427.97      391.40      8.48 o
   8  -6   7        2.34        2.45      1.60 o
   9  -6   7      127.24      117.81      4.55 o
  10  -6   7      114.47      122.97      8.43 o
  -9  -5   7      120.02      126.20      5.26 o
  -8  -5   7      319.89      312.36      8.20 o
  -7  -5   7      703.38      670.03     10.60 o
  -6  -5   7      169.11      159.05      3.89 o
  -5  -5   7       72.19       73.69      2.44 o
  -4  -5   7      479.74      505.46      6.90 o
  -3  -5   7      584.25      578.73      7.57 o
  -2  -5   7      631.12      596.58      7.05 o
  -1  -5   7     1556.04     1657.26     16.30 o
   0  -5   7     3145.44     3128.85     26.65 o
   1  -5   7        0.75        2.87      0.47 o
   2  -5   7      206.65      200.30      2.40 o
   3  -5   7      698.82      709.85      6.65 o
   4  -5   7       36.84       42.97      1.34 o
   5  -5   7      705.69      685.19      8.03 o
   6  -5   7       77.43       77.54      1.94 o
   7  -5   7      161.79      160.95      3.79 o
   8  -5   7       25.19       28.28      2.47 o
   9  -5   7       68.02       71.87      3.60 o
  10  -5   7      495.88      532.90     11.54 o
  -9  -4   7       11.84       10.13      2.27 o
  -8  -4   7        0.23        0.17      1.66 o
  -7  -4   7      438.75      422.21      6.90 o
  -6  -4   7     1533.19     1551.56     21.11 o
  -5  -4   7      200.48      208.20     14.79 o
  -4  -4   7      666.80      692.01     11.14 o
  -3  -4   7        1.97        1.21      0.62 o
  -2  -4   7       57.93       39.51      1.66 o
  -1  -4   7       17.20       36.18      0.79 o
   0  -4   7     1160.04     1232.69     12.80 o
   1  -4   7     4815.95     4987.53    143.45 o
   2  -4   7      111.09      122.91      1.67 o
   3  -4   7     1543.95     1469.09     12.83 o
   4  -4   7      830.06      785.24      8.79 o
   5  -4   7      522.95      514.34      6.27 o
   6  -4   7      230.70      239.85      3.66 o
   7  -4   7       48.63       40.60      2.00 o
   8  -4   7      276.69      275.00      6.78 o
   9  -4   7       16.82       17.98      2.28 o
  10  -4   7       10.83        8.80      2.13 o
 -10  -3   7       94.41       96.34      3.89 o
  -9  -3   7      186.96      185.41      4.90 o
  -8  -3   7       27.55       24.26      1.64 o
  -7  -3   7      475.10      482.10      8.19 o
  -6  -3   7       35.25       36.77      1.45 o
  -5  -3   7       60.13       75.75      1.81 o
  -4  -3   7     2273.46     2284.58     23.34 o
  -3  -3   7      114.06      151.17      2.42 o
  -2  -3   7     1909.95     1936.41     19.88 o
  -1  -3   7       25.23       13.19      1.03 o
   0  -3   7     5507.84     5739.53     66.42 o
   1  -3   7    10148.23    10548.46    128.46 o
   2  -3   7     1119.47     1112.92     10.84 o
   3  -3   7      749.28      938.26      8.92 o
   4  -3   7      515.08      463.58      5.57 o
   5  -3   7       66.06       57.14      1.52 o
   6  -3   7       13.24       19.42      1.14 o
   7  -3   7        1.24        2.47      0.95 o
   8  -3   7        2.62        3.46      1.46 o
   9  -3   7       24.01       25.08      5.96 o
  10  -3   7       12.25       14.80      2.40 o
 -10  -2   7      322.39      315.59      6.81 o
  -9  -2   7      105.03       98.92      3.45 o
  -8  -2   7      106.25      105.68      2.71 o
  -7  -2   7       34.88       41.71      2.30 o
  -6  -2   7     1369.12     1393.46     18.86 o
  -5  -2   7      971.40      969.13     18.84 o
  -4  -2   7     1742.14     1781.67     20.57 o
  -3  -2   7        4.75        8.72      0.86 o
  -2  -2   7       81.26       90.95      2.61 o
  -1  -2   7      113.09       76.36      3.28 o
   0  -2   7     1446.09     1642.09     33.06 o
   1  -2   7        5.32        5.83      0.76 o
   2  -2   7      193.21      286.72      4.13 o
   3  -2   7      199.91      216.82      2.23 o
   4  -2   7     1440.94     1429.31     14.97 o
   5  -2   7      545.93      609.08      7.26 o
   6  -2   7      197.63      191.88      3.63 o
   7  -2   7       87.47       86.62      2.28 o
   8  -2   7       65.18       61.89      3.17 o
   9  -2   7      326.26      319.35     13.36 o
  10  -2   7       55.85       66.19      3.29 o
 -10  -1   7        2.49        5.50      1.61 o
  -9  -1   7      717.62      703.51     11.21 o
  -8  -1   7       25.38       26.82      1.48 o
  -7  -1   7      535.75      527.46      8.27 o
  -6  -1   7       33.89       35.36      1.57 o
  -5  -1   7      914.68      899.85     10.87 o
  -4  -1   7      534.81      529.50     10.80 o
  -3  -1   7     1064.77     1235.63     22.24 o
  -2  -1   7     4931.81     4807.83     65.94 o
  -1  -1   7      455.51      537.78      8.60 o
   0  -1   7     1286.41     1223.11     12.00 o
   1  -1   7      212.74      258.82      3.05 o
   2  -1   7      101.57       75.21      1.29 o
   3  -1   7     1816.04     1758.31     15.17 o
   4  -1   7     1640.04     1633.64     13.29 o
   5  -1   7     1157.83     1080.05     11.78 o
   6  -1   7       29.76       30.93      1.78 o
   7  -1   7       93.55       89.91      2.09 o
   8  -1   7      487.74      497.99     12.84 o
   9  -1   7      166.31      160.20      4.56 o
  10  -1   7       97.35       99.89      3.85 o
 -11   0   7        5.74        8.54      1.85 o
 -10   0   7       69.03       73.25      3.06 o
  -9   0   7      114.32      102.02      3.22 o
  -8   0   7       56.47       49.98      2.32 o
  -7   0   7        6.79        9.27      1.11 o
  -6   0   7      413.14      428.56      5.21 o
  -5   0   7        4.93        1.73      0.75 o
  -4   0   7      299.89      288.94      5.03 o
  -3   0   7      806.49      903.33     17.03 o
  -2   0   7     1085.84     1004.08     18.49 o
  -1   0   7     2941.64     2798.84     60.69 o
   0   0   7        1.08        3.36      0.74 o
   1   0   7       65.67      134.05      1.86 o
   2   0   7      119.46      102.80      2.95 o
   3   0   7       70.42       52.92      1.00 o
   4   0   7     2026.47     2049.22     19.46 o
   5   0   7       19.27       17.98      0.92 o
   6   0   7      866.32      896.11      9.37 o
   7   0   7       59.45       65.65      1.72 o
   8   0   7       43.96       45.40      2.29 o
   9   0   7      438.63      457.89      7.74 o
  10   0   7       40.15       37.87      2.82 o
 -11   1   7      540.32      540.94     10.19 o
 -10   1   7        4.84        5.57      1.48 o
  -9   1   7      169.48      168.18      3.97 o
  -8   1   7      115.68      110.03      2.75 o
  -7   1   7       25.34       22.08      3.04 o
  -6   1   7      702.65      698.64     13.75 o
  -5   1   7      126.88      121.91      7.21 o
  -4   1   7     1684.92     1708.49     29.64 o
  -3   1   7      185.10      152.74      4.43 o
  -2   1   7       18.76       20.67      1.07 o
  -1   1   7     9633.80     9821.89    172.86 o
   0   1   7      157.37      156.67      3.50 o
   1   1   7      520.31      459.68      4.93 o
   2   1   7      744.54      692.03      6.54 o
   3   1   7     1207.03     1249.74     10.41 o
   4   1   7      493.19      459.83      4.37 o
   5   1   7        1.19        2.71      0.76 o
   6   1   7        6.81        8.63      0.78 o
   7   1   7     1005.63     1017.23     12.93 o
   8   1   7      184.29      178.05      4.47 o
   9   1   7      193.88      200.54      4.48 o
 -11   2   7      491.48      472.80      8.53 o
 -10   2   7      464.62      466.54      8.13 o
  -9   2   7       11.21       12.04      1.44 o
  -8   2   7     1512.07     1555.40     29.03 o
  -7   2   7      470.57      475.36     10.60 o
  -6   2   7        4.37        9.97      1.52 o
  -5   2   7     1637.84     1638.64     28.99 o
  -4   2   7     1638.11     1627.97     25.53 o
  -3   2   7     2238.74     2256.76     61.19 o
  -2   2   7     5229.03     5280.83     70.32 o
  -1   2   7      114.10       92.62      1.79 o
   0   2   7     2902.35     2856.48     26.82 o
   1   2   7     4570.58     4801.46     41.09 o
   2   2   7     1160.92     1240.15     11.28 o
   3   2   7      641.43      642.85      5.44 o
   4   2   7      895.48      917.13      7.59 o
   5   2   7      601.37      623.65      5.87 o
   6   2   7      920.17      897.58      8.92 o
   7   2   7     1051.58     1066.95     13.61 o
   8   2   7      669.98      669.34      9.64 o
   9   2   7        0.74        2.99      1.47 o
 -11   3   7       29.08       31.07      2.19 o
 -10   3   7      351.67      342.75     10.05 o
  -9   3   7       85.32       82.81      2.75 o
  -8   3   7        2.20        2.59      1.55 o
  -7   3   7     1124.62     1160.64     17.45 o
  -6   3   7      119.31      131.42      3.56 o
  -5   3   7      610.33      651.84     12.97 o
  -4   3   7      521.19      543.83      8.87 o
  -3   3   7     1721.90     1892.26     22.35 o
  -2   3   7      906.73      905.51     15.81 o
  -1   3   7      125.43      140.52      1.66 o
   0   3   7      506.20      454.91      4.20 o
   1   3   7     7000.32     7189.00     55.69 o
   2   3   7       44.54       41.01      0.88 o
   3   3   7     2472.97     2505.27     21.72 o
   4   3   7        6.13        9.61      0.81 o
   5   3   7      178.57      170.31      2.33 o
   6   3   7     2877.84     2877.26     25.48 o
   7   3   7       56.49       59.07      2.49 o
   8   3   7      198.51      202.23      4.52 o
   9   3   7      183.04      192.92      4.63 o
 -11   4   7      206.98      205.69      5.44 o
 -10   4   7      159.37      153.99      4.25 o
  -9   4   7      273.83      277.43      5.76 o
  -8   4   7      416.56      410.31      9.95 o
  -7   4   7      444.33      466.68      8.30 o
  -6   4   7     1278.75     1273.69     18.69 o
  -5   4   7      229.97      237.70      4.24 o
  -4   4   7     4759.12     5028.79     61.28 o
  -3   4   7      715.00      697.04      7.19 o
  -2   4   7      161.43      171.06      4.26 o
  -1   4   7     3868.55     3839.43     35.73 o
   0   4   7      626.80      670.95      6.96 o
   1   4   7     1314.76     1284.30     10.15 o
   2   4   7      484.24      492.77      4.45 o
   3   4   7       37.75       35.01      1.02 o
   4   4   7      797.25      785.90      6.80 o
   5   4   7       97.66       97.89      1.87 o
   6   4   7     1135.93     1127.40     27.71 o
   7   4   7        7.84        9.84      1.80 o
   8   4   7       78.09       92.63      5.22 o
 -10   5   7      107.41      108.40      3.53 o
  -9   5   7      117.23      108.06      3.22 o
  -8   5   7      445.14      457.00      8.36 o
  -7   5   7       25.36       28.29      2.05 o
  -6   5   7      328.15      336.22      5.37 o
  -5   5   7      429.57      448.19      5.60 o
  -4   5   7       67.41       64.31      2.02 o
  -3   5   7     4844.32     4664.07     78.10 o
  -2   5   7       25.97       24.73      1.16 o
  -1   5   7       87.78      102.08      2.70 o
   0   5   7      949.31      919.42      9.28 o
   1   5   7      127.67      131.26      1.66 o
   2   5   7      863.45      850.61      7.20 o
   3   5   7      678.17      714.67      7.22 o
   4   5   7      597.07      538.05      6.81 o
   5   5   7      320.00      330.41      8.00 o
   6   5   7       86.32       90.35      4.32 o
   7   5   7        3.51        6.82      2.24 o
   8   5   7      282.59      290.90      8.63 o
 -10   6   7       47.42       47.77      3.97 o
  -9   6   7       15.16       18.67      1.71 o
  -8   6   7      187.86      189.63      4.51 o
  -7   6   7       64.71       49.03      1.90 o
  -6   6   7      841.63      855.36     12.14 o
  -5   6   7      153.59      136.59      3.02 o
  -4   6   7        2.15        4.00      0.77 o
  -3   6   7       46.54       43.67      1.33 o
  -2   6   7      907.55      938.22     11.66 o
  -1   6   7      110.73      106.43      2.04 o
   0   6   7      157.08      154.84      2.49 o
   1   6   7       24.22       27.04      1.18 o
   2   6   7        6.33        7.50      0.73 o
   3   6   7      452.95      445.80      5.97 o
   4   6   7       65.03       51.51      2.58 o
   5   6   7       42.97       40.49      1.82 o
   6   6   7      115.84      115.40      7.75 o
   7   6   7       17.74       19.93      3.01 o
 -10   7   7       54.38       55.52      2.88 o
  -9   7   7      151.60      149.89      4.27 o
  -8   7   7       83.74       82.15      3.04 o
  -7   7   7        2.91        8.96      1.20 o
  -6   7   7       98.33       99.92      2.76 o
  -5   7   7      108.55       87.82      2.62 o
  -4   7   7      337.11      320.87      5.70 o
  -3   7   7      202.47      209.37      3.36 o
  -2   7   7      130.60      133.85      3.22 o
  -1   7   7       86.23       89.05      1.92 o
   0   7   7      106.39      108.12      2.17 o
   1   7   7       13.78       20.16      1.14 o
   2   7   7      139.10      116.56      2.54 o
   3   7   7      116.49      123.02      3.44 o
   4   7   7       43.19       49.19      2.42 o
   5   7   7      124.54      119.40      4.43 o
   6   7   7      501.44      509.44     12.03 o
  -9   8   7        9.31       11.47      1.79 o
  -8   8   7       12.04       15.53      2.43 o
  -7   8   7       17.43       17.85      1.62 o
  -6   8   7      814.37      811.85     12.19 o
  -5   8   7      772.56      796.07     11.94 o
  -4   8   7      946.63      921.91     11.64 o
  -3   8   7      606.57      582.55      8.01 o
  -2   8   7       74.42       75.01      2.28 o
  -1   8   7       56.73       57.38      2.50 o
   0   8   7      661.98      669.39      7.65 o
   1   8   7     1033.38     1008.89     10.78 o
   2   8   7       33.05       41.29      1.96 o
   3   8   7       40.84       42.83      2.33 o
   4   8   7       72.36       77.93      3.05 o
   5   8   7      376.62      403.28     10.12 o
  -8   9   7      197.10      206.17      5.56 o
  -7   9   7      215.24      226.39      5.13 o
  -6   9   7       32.35       30.86      2.09 o
  -5   9   7      325.14      330.03      6.37 o
  -4   9   7        1.92        2.70      1.33 o
  -3   9   7      227.74      232.63      5.05 o
  -2   9   7      481.22      457.67     18.33 o
  -1   9   7      373.66      382.77      6.07 o
   0   9   7       41.82       46.26      2.45 o
   1   9   7       10.10       13.31      2.50 o
   2   9   7      961.43      975.39     18.54 o
   3   9   7      259.67      263.17      5.55 o
   4   9   7      221.73      239.52      5.46 o
  -7  10   7      493.19      519.74      9.14 o
  -6  10   7        0.53        1.43      1.35 o
  -5  10   7       57.42       49.71      2.68 o
  -4  10   7      321.17      340.56      6.74 o
  -3  10   7      194.10      202.06      4.89 o
  -2  10   7       86.22       88.40      2.73 o
  -1  10   7      160.86      168.98      3.85 o
   0  10   7        8.89       14.79      1.54 o
   1  10   7      268.13      269.54      9.00 o
   2  10   7        4.36        2.77      2.14 o
   3  10   7      394.29      434.61     16.63 o
  -6  11   7       55.72       59.50      2.95 o
  -5  11   7       70.25       71.05      3.15 o
  -4  11   7       61.12       61.34      5.07 o
  -3  11   7        8.81        7.35      1.65 o
  -2  11   7       20.77       21.12      1.74 o
  -1  11   7      513.87      540.17      8.36 o
   0  11   7       75.76       74.81      3.37 o
   1  11   7       12.15       15.94      3.07 o
  -2 -12   8      139.80      126.50      5.49 o
  -1 -12   8       24.46       25.50      4.67 o
   0 -12   8       38.35       38.56      2.67 o
   2 -12   8      101.34       38.33      5.25 o
   3 -12   8      138.56      131.17      6.84 o
   4 -12   8      175.45      173.72      6.14 o
   5 -12   8      139.10      157.27     10.11 o
  -2 -11   8        9.95        9.17      2.89 o
  -1 -11   8      179.44      179.35      5.04 o
   0 -11   8       10.82       11.47      1.59 o
   1 -11   8      242.42      259.70      8.72 o
   2 -11   8        4.06        3.40      1.85 o
   3 -11   8       65.51       58.98      3.49 o
   4 -11   8      369.23      369.66      7.19 o
   5 -11   8      160.61      167.99      4.52 o
   6 -11   8      382.45      376.00      7.43 o
  -5 -10   8      314.46      315.25     11.78 o
  -4 -10   8      477.30      404.31     76.42 o
  -3 -10   8      124.67      115.76      5.00 o
  -2 -10   8      152.58      158.04      3.95 o
  -1 -10   8       25.94       32.08      4.01 o
   0 -10   8      113.55      111.95      3.36 o
   1 -10   8      494.14      493.12      7.33 o
   2 -10   8      105.22       98.90      4.15 o
   3 -10   8      199.01      204.17      4.72 o
   4 -10   8      370.58      345.89      6.65 o
   5 -10   8      156.54      157.12      4.18 o
   6 -10   8        0.10       -0.49      1.26 o
   7 -10   8      393.67      368.27      7.25 o
  -6  -9   8        9.03       12.72      2.19 o
  -5  -9   8      401.07      412.54      7.00 o
  -4  -9   8       92.47       91.56      4.76 o
  -3  -9   8      276.10      267.26      7.46 o
  -2  -9   8      675.44      666.34     11.49 o
  -1  -9   8       59.74       58.38      1.87 o
   0  -9   8      219.95      222.78      3.38 o
   1  -9   8        1.61        2.97      0.87 o
   2  -9   8      671.49      656.12      8.13 o
   3  -9   8      885.00      858.20     10.19 o
   4  -9   8       52.46       54.19      2.82 o
   5  -9   8      457.79      426.19      7.51 o
   6  -9   8       91.89       92.55      3.13 o
   7  -9   8        3.15        2.72      1.30 o
   8  -9   8      173.25      178.09      5.83 o
  -7  -8   8       69.69       75.93      3.62 o
  -6  -8   8       14.14       12.92      1.69 o
  -5  -8   8        2.03        3.54      1.32 o
  -4  -8   8      375.83      374.85      7.25 o
  -3  -8   8     1026.16     1013.89     13.07 o
  -2  -8   8      933.86      967.50     10.83 o
  -1  -8   8      214.30      224.21      4.82 o
   0  -8   8      141.45      145.47      2.50 o
   1  -8   8      498.39      496.77      7.98 o
   2  -8   8     2817.97     2728.87     25.56 o
   3  -8   8     3597.06     3671.60     37.50 o
   4  -8   8      169.70      162.99      3.06 o
   5  -8   8       79.14       78.03      2.41 o
   6  -8   8       78.73       66.61      2.56 o
   7  -8   8      412.14      420.23      9.41 o
   8  -8   8      224.64      218.00      6.39 o
   9  -8   8      230.99      254.95      7.23 o
  -8  -7   8      107.02       93.91      6.61 o
  -7  -7   8      198.47      205.80     10.94 o
  -6  -7   8       31.55       30.42      2.01 o
  -5  -7   8       86.37       91.00      3.26 o
  -4  -7   8      343.66      327.02      6.04 o
  -3  -7   8      410.99      428.67      6.43 o
  -2  -7   8       13.94       20.85      2.27 o
  -1  -7   8     1411.24     1411.48     12.84 o
   0  -7   8      136.54      143.07      2.24 o
   1  -7   8      402.07      406.84      4.81 o
   2  -7   8     1900.24     1874.09     16.53 o
   3  -7   8      709.90      723.08      7.59 o
   4  -7   8       14.23       20.65      1.21 o
   5  -7   8      583.98      574.45      7.25 o
   6  -7   8      502.19      502.75      7.41 o
   7  -7   8       59.38       55.78      3.07 o
   8  -7   8       53.38       57.95      3.25 o
   9  -7   8      330.91      355.03     12.17 o
  -8  -6   8      253.99      228.31      7.17 o
  -7  -6   8      405.14      379.20      7.34 o
  -6  -6   8       96.43       90.37      8.06 o
  -5  -6   8     1407.03     1403.49     16.99 o
  -4  -6   8        2.26        1.71      0.81 o
  -3  -6   8       34.02       45.39      1.72 o
  -2  -6   8      277.10      268.25      3.43 o
  -1  -6   8       65.70       77.26      1.47 o
   0  -6   8     1229.03     1166.13     10.66 o
   1  -6   8      194.97      205.60      2.84 o
   2  -6   8        5.30        6.40      0.61 o
   3  -6   8      210.31      206.30      2.82 o
   4  -6   8      527.75      503.89      6.32 o
   5  -6   8     1141.82     1125.94     12.54 o
   6  -6   8      154.51      151.63      2.90 o
   7  -6   8      124.27      131.95      4.33 o
   8  -6   8        2.23        2.32      1.55 o
   9  -6   8        4.50        6.04      1.93 o
  -9  -5   8        1.07       -1.02      1.94 o
  -8  -5   8      398.23      382.57     15.63 o
  -7  -5   8      526.24      526.02      8.86 o
  -6  -5   8       31.52       29.96      1.87 o
  -5  -5   8      191.17      203.36      4.32 o
  -4  -5   8        8.01       12.00      1.09 o
  -3  -5   8       82.19       80.65      2.03 o
  -2  -5   8      205.48      189.67      3.01 o
  -1  -5   8       68.78       63.37      1.22 o
   0  -5   8        4.05        8.97      1.06 o
   1  -5   8      123.51      111.66      4.49 o
   2  -5   8       13.11       18.34      0.79 o
   3  -5   8      841.38      829.42      7.71 o
   4  -5   8       24.66       23.50      1.12 o
   5  -5   8     1275.33     1218.79     13.34 o
   6  -5   8      303.61      280.11      4.20 o
   7  -5   8        1.90       -0.48      1.17 o
   8  -5   8       17.17       16.16      2.11 o
   9  -5   8       84.38       86.15      3.98 o
  10  -5   8      118.68      128.22      5.05 o
  -9  -4   8      165.00      156.82      5.60 o
  -8  -4   8      138.96      134.75      3.81 o
  -7  -4   8      559.58      561.83     13.48 o
  -6  -4   8       22.19       34.37      5.98 o
  -5  -4   8     1483.53     1445.80     19.58 o
  -4  -4   8      326.36      332.29      5.58 o
  -3  -4   8       41.44       51.14      2.13 o
  -2  -4   8      260.19      236.31      3.77 o
  -1  -4   8      472.37      455.48      6.31 o
   0  -4   8      213.00      210.63      2.59 o
   1  -4   8      422.09      540.59      5.76 o
   2  -4   8      114.41      104.24      1.54 o
   3  -4   8      258.64      230.01      2.65 o
   4  -4   8      540.33      494.37      5.28 o
   5  -4   8       85.82       80.98      1.88 o
   6  -4   8      261.31      240.73      3.73 o
   7  -4   8        2.84        5.08      0.95 o
   8  -4   8       58.66       59.04      3.13 o
   9  -4   8      309.46      309.79      7.72 o
  10  -4   8       12.97       14.68      2.34 o
 -10  -3   8      582.78      584.28     12.93 o
  -9  -3   8        5.80        4.30      1.56 o
  -8  -3   8      173.31      169.19      3.63 o
  -7  -3   8      839.30      786.72     11.99 o
  -6  -3   8      338.67      333.82      8.33 o
  -5  -3   8      930.06      914.25     12.59 o
  -4  -3   8      677.28      691.42     10.08 o
  -3  -3   8     1531.43     1438.50     16.59 o
  -2  -3   8      294.73      313.96      3.92 o
  -1  -3   8       24.64       30.53      1.32 o
   0  -3   8      982.73      971.54      9.76 o
   1  -3   8     3081.27     3418.59     35.32 o
   2  -3   8     4217.42     4250.03     39.77 o
   3  -3   8     1527.80     1484.71     13.00 o
   4  -3   8      233.68      220.84      2.29 o
   5  -3   8     1569.65     1558.10     16.52 o
   6  -3   8       12.15       23.29      1.38 o
   7  -3   8      242.54      263.54      4.43 o
   8  -3   8      576.05      558.04     11.19 o
   9  -3   8       18.70       15.84      2.26 o
  10  -3   8      161.69      160.49      7.56 o
 -10  -2   8      124.61      131.84      4.17 o
  -9  -2   8       18.18       13.89      1.80 o
  -8  -2   8       35.29       37.60      2.21 o
  -7  -2   8      647.73      626.35     10.10 o
  -6  -2   8      430.83      405.46      6.67 o
  -5  -2   8      343.29      361.60      6.38 o
  -4  -2   8       28.76       24.41      1.08 o
  -3  -2   8      268.06      248.64      9.55 o
  -2  -2   8     2280.33     2236.48     25.27 o
  -1  -2   8      822.67      888.32     10.54 o
   0  -2   8     3616.21     3407.46     42.28 o
   1  -2   8     1216.37     1280.42     15.30 o
   2  -2   8       43.86       52.15      1.33 o
   3  -2   8        7.01        5.47      0.61 o
   4  -2   8      450.36      454.97      5.11 o
   5  -2   8      336.64      345.27      5.24 o
   6  -2   8     1015.53     1018.59     11.44 o
   7  -2   8        0.37        1.75      0.85 o
   8  -2   8      444.65      445.15      7.70 o
   9  -2   8        6.76        9.27      2.00 o
  10  -2   8       58.62       58.46      3.13 o
 -10  -1   8        3.94        3.47      1.58 o
  -9  -1   8      260.82      257.46      4.49 o
  -8  -1   8       32.57       35.49      2.03 o
  -7  -1   8      120.64      115.97      2.96 o
  -6  -1   8      315.33      317.94      5.30 o
  -5  -1   8      569.93      573.35     10.41 o
  -4  -1   8     1053.57     1007.28     11.91 o
  -3  -1   8      130.59      110.62      4.36 o
  -2  -1   8     1817.47     1677.82     22.52 o
  -1  -1   8       16.04        6.59      0.99 o
   0  -1   8     2910.92     3024.37     31.23 o
   1  -1   8     6653.34     6757.59     73.35 o
   2  -1   8        0.86        4.63      1.24 o
   3  -1   8      400.71      375.63      3.55 o
   4  -1   8      514.32      490.02      4.85 o
   5  -1   8      548.37      574.51      6.92 o
   6  -1   8      724.42      728.02      8.63 o
   7  -1   8      265.28      262.09      4.47 o
   8  -1   8      218.11      211.32      4.76 o
   9  -1   8      280.40      287.27      5.41 o
  10  -1   8       33.25       31.69      2.62 o
 -10   0   8       49.23       44.57      2.54 o
  -9   0   8        5.29        5.47      1.02 o
  -8   0   8      784.87      762.63     11.32 o
  -7   0   8      418.18      440.12      6.86 o
  -6   0   8     1386.62     1371.59     20.00 o
  -5   0   8        0.97        3.84      0.86 o
  -4   0   8      154.71      150.63      3.15 o
  -3   0   8     3771.92     3907.08     68.27 o
  -2   0   8      377.76      416.47      6.09 o
  -1   0   8     3769.49     3637.76     47.96 o
   0   0   8     4767.56     4831.51     70.40 o
   1   0   8     2438.23     2657.47     28.39 o
   2   0   8     2884.13     2778.99     45.41 o
   3   0   8       59.75       55.04      1.52 o
   4   0   8      433.47      464.14      4.68 o
   5   0   8      920.36      905.68      9.10 o
   6   0   8      123.69      125.61      2.37 o
   7   0   8      102.41      114.30      2.88 o
   8   0   8        7.64       11.46      1.44 o
   9   0   8      350.16      366.46      6.36 o
 -11   1   8       38.42       36.76      4.45 o
 -10   1   8      547.78      527.09      8.99 o
  -9   1   8       39.05       36.24      2.02 o
  -8   1   8      488.14      486.90      7.63 o
  -7   1   8      194.23      190.59      7.54 o
  -6   1   8      223.49      217.18      5.67 o
  -5   1   8     3021.98     3173.67     54.03 o
  -4   1   8      709.96      715.28     13.42 o
  -3   1   8      129.37      130.39      3.73 o
  -2   1   8     3091.96     3152.75     36.57 o
  -1   1   8     7002.10     7126.64     97.16 o
   0   1   8     5436.67     5588.87     58.20 o
   1   1   8       28.53       21.08      1.06 o
   2   1   8     1358.96     1334.73     11.21 o
   3   1   8     1378.48     1426.89     11.12 o
   4   1   8       60.92       55.38      1.13 o
   5   1   8     2975.55     3050.16     26.24 o
   6   1   8      453.11      448.67      5.52 o
   7   1   8       30.21       28.48      2.09 o
   8   1   8      143.20      141.23      3.57 o
   9   1   8       30.09       34.50      2.26 o
 -11   2   8       13.57       14.01      1.79 o
 -10   2   8      326.29      333.38      6.36 o
  -9   2   8      238.72      242.24      5.26 o
  -8   2   8       12.41       14.88      2.16 o
  -7   2   8      135.94      136.78      6.34 o
  -6   2   8      868.87      910.13     17.43 o
  -5   2   8     2160.74     2207.40     38.36 o
  -4   2   8     1704.68     1723.35     24.83 o
  -3   2   8     1938.96     2052.69     36.82 o
  -2   2   8     2868.92     3017.19     35.08 o
  -1   2   8     3353.42     3359.59     34.63 o
   0   2   8      978.03     1169.28     11.31 o
   1   2   8     2883.44     2876.08     23.03 o
   2   2   8      102.98      104.65      1.47 o
   3   2   8       97.27       77.01      1.30 o
   4   2   8      626.85      620.26      5.77 o
   5   2   8      876.33      904.35      9.49 o
   6   2   8        3.34        3.26      0.75 o
   7   2   8       20.31       24.46      2.82 o
   8   2   8     1264.67     1270.81     23.07 o
   9   2   8       21.38       16.95      1.90 o
 -11   3   8      326.24      337.51      6.66 o
 -10   3   8        0.71        0.40      2.07 o
  -9   3   8      375.90      384.79      7.28 o
  -8   3   8      291.45      296.44      9.80 o
  -7   3   8        3.74        6.07      1.53 o
  -6   3   8     1214.96     1219.02     18.71 o
  -5   3   8      478.06      482.12     10.19 o
  -4   3   8      625.31      624.74     10.87 o
  -3   3   8      173.75      175.76      3.01 o
  -2   3   8      675.34      683.30      9.71 o
  -1   3   8      751.83      673.67      6.35 o
   0   3   8     1801.71     1875.90     18.07 o
   1   3   8     1775.91     1953.08     14.30 o
   2   3   8      784.30      751.09      6.29 o
   3   3   8      750.05      798.45      6.63 o
   4   3   8      132.35      148.05      2.22 o
   5   3   8      457.73      501.00      5.39 o
   6   3   8      320.79      310.55      4.88 o
   7   3   8     2798.67     2852.02     32.82 o
   8   3   8       59.95       56.09      2.65 o
 -10   4   8       50.19       50.49      2.71 o
  -9   4   8       19.08       22.38      3.75 o
  -8   4   8      169.07      168.59      5.58 o
  -7   4   8       14.10       17.10      2.72 o
  -6   4   8       19.93       21.04      1.44 o
  -5   4   8      562.73      535.52      7.84 o
  -4   4   8      845.76      890.42     10.84 o
  -3   4   8     1134.34     1092.59     11.85 o
  -2   4   8      703.15      664.37     11.89 o
  -1   4   8      947.07      901.56      9.85 o
   0   4   8     1269.25     1199.18     11.61 o
   1   4   8      136.72      134.38      1.63 o
   2   4   8      443.88      445.46      4.14 o
   3   4   8      367.55      358.50      3.87 o
   4   4   8      262.57      259.69      3.31 o
   5   4   8      448.82      459.66      7.02 o
   6   4   8        7.12       10.54      2.09 o
   7   4   8       15.94       16.41      2.55 o
   8   4   8      776.98      774.35     16.25 o
 -10   5   8       54.01       57.26      4.69 o
  -9   5   8       27.04       27.98      1.92 o
  -8   5   8       36.11       41.97      4.14 o
  -7   5   8     1389.83     1418.83     18.93 o
  -6   5   8       24.79       24.89      1.63 o
  -5   5   8      160.22      154.76      2.83 o
  -4   5   8      457.66      417.09      5.87 o
  -3   5   8     3048.63     2938.00     60.35 o
  -2   5   8     3725.28     3646.85     41.18 o
  -1   5   8      127.59      143.43      3.24 o
   0   5   8     2134.01     2236.91     24.62 o
   1   5   8       10.26        8.89      1.16 o
   2   5   8       68.86       60.33      1.29 o
   3   5   8      232.21      269.37      3.43 o
   4   5   8       57.28       47.44      1.68 o
   5   5   8      523.67      550.72      7.86 o
   6   5   8        1.58        2.99      1.86 o
   7   5   8        2.39        4.14      2.12 o
 -10   6   8      102.63      102.26      6.98 o
  -9   6   8      254.13      263.15      5.77 o
  -8   6   8      128.49      131.66      3.51 o
  -7   6   8     1006.97      995.30     13.95 o
  -6   6   8      125.75      120.55      2.83 o
  -5   6   8       51.29       53.38      1.75 o
  -4   6   8      428.29      426.66      6.20 o
  -3   6   8     2903.38     2785.08     28.68 o
  -2   6   8      926.87      881.34     17.21 o
  -1   6   8      123.08      104.57      1.98 o
   0   6   8      873.01      841.69      8.83 o
   1   6   8     2636.82     2669.83     25.23 o
   2   6   8      440.60      450.32      4.97 o
   3   6   8      315.68      305.54      4.57 o
   4   6   8       62.66       65.69      2.59 o
   5   6   8       49.32       48.72      2.37 o
   6   6   8      533.74      559.05     12.61 o
   7   6   8        0.99        8.19      2.44 o
  -9   7   8      138.14      139.49      4.00 o
  -8   7   8      193.61      193.72      4.75 o
  -7   7   8        5.35       11.41      1.59 o
  -6   7   8      122.84      130.83      3.21 o
  -5   7   8      293.57      286.98      5.28 o
  -4   7   8      657.86      673.55     10.12 o
  -3   7   8       42.20       49.17      1.61 o
  -2   7   8     1204.59     1198.72     13.41 o
  -1   7   8       28.77       29.54      1.80 o
   0   7   8      200.58      192.29      3.05 o
   1   7   8     1767.08     1752.17     18.60 o
   2   7   8      816.81      835.38      9.85 o
   3   7   8       34.36       35.88      1.65 o
   4   7   8      172.22      191.99      4.61 o
   5   7   8       46.93       51.20      2.55 o
   6   7   8        5.55       11.05      2.78 o
  -9   8   8       27.00       23.43      2.11 o
  -8   8   8       77.23       67.33      2.95 o
  -7   8   8       46.09       57.67      2.40 o
  -6   8   8       73.63       73.92      5.51 o
  -5   8   8       75.15       81.01      2.68 o
  -4   8   8       39.89       36.81      1.70 o
  -3   8   8     1521.45     1526.65     16.87 o
  -2   8   8       34.54       28.73      1.50 o
  -1   8   8       31.92       37.47      1.50 o
   0   8   8      335.15      325.72      5.35 o
   1   8   8      335.36      342.75      5.18 o
   2   8   8      131.33      144.48      4.13 o
   3   8   8      202.23      202.37      4.65 o
   4   8   8       81.02       74.06      2.99 o
   5   8   8       14.56       19.81      2.11 o
  -8   9   8       11.28       10.30      1.81 o
  -7   9   8        7.81        8.37      1.79 o
  -6   9   8       92.57      102.00      3.21 o
  -5   9   8      703.28      678.48     15.96 o
  -4   9   8        6.12       11.09      1.94 o
  -3   9   8      150.33      133.39      3.70 o
  -2   9   8      658.90      643.79     12.42 o
  -1   9   8     1034.60     1038.31     12.22 o
   0   9   8        3.82        5.36      1.05 o
   1   9   8       28.05       30.26      3.34 o
   2   9   8       94.63       95.01     10.73 o
   3   9   8      240.84      242.32      8.87 o
   4   9   8       49.38       52.16      2.98 o
  -7  10   8        0.80        1.77      1.42 o
  -6  10   8       38.94       35.64      2.51 o
  -5  10   8      380.20      402.47      7.61 o
  -4  10   8       14.83       18.80      1.88 o
  -3  10   8      273.80      283.03      6.00 o
  -2  10   8      470.38      462.36      8.09 o
  -1  10   8      401.28      404.31      7.44 o
   0  10   8       76.84       78.87      3.06 o
   1  10   8      134.28      137.67      5.20 o
   2  10   8       31.50       35.22      3.88 o
  -5  11   8       24.52       28.56      2.75 o
  -4  11   8        3.21        4.53      1.86 o
  -3  11   8     1730.25     1754.44     34.53 o
  -2  11   8       47.00       47.13      2.67 o
  -1  11   8       15.19       18.36      2.05 o
   0  11   8      175.29      165.33      5.94 o
  -1 -12   9       62.86       72.73      3.02 o
   0 -12   9       32.81       35.65      2.38 o
   1 -12   9      158.49      153.48      5.72 o
   2 -12   9      104.11      105.14      4.73 o
   3 -12   9       16.81        9.53      2.28 o
   4 -12   9      116.69      117.68      5.40 o
   5 -12   9       18.18       26.10      3.07 o
  -3 -11   9      229.65      254.81      7.85 o
  -2 -11   9      124.61      117.15      8.32 o
  -1 -11   9      355.76      353.02      6.83 o
   0 -11   9      599.14      609.28     10.14 o
   1 -11   9       43.69       44.77      2.38 o
   2 -11   9      168.78      164.93      5.68 o
   3 -11   9        2.01        2.44      2.96 o
   4 -11   9      493.89      510.69     11.66 o
   5 -11   9      212.53      203.12      5.08 o
   6 -11   9        0.30        3.74      1.51 o
  -5 -10   9      446.90      441.53     11.29 o
  -4 -10   9      104.43      102.03      5.59 o
  -3 -10   9       29.39       28.97      5.82 o
  -2 -10   9      163.31      162.51      5.73 o
  -1 -10   9      163.97      152.41      3.98 o
   0 -10   9      701.61      688.38     10.98 o
   1 -10   9       78.08       85.03      2.86 o
   2 -10   9       12.21        9.72      1.28 o
   3 -10   9       52.83       54.36      6.39 o
   4 -10   9       95.54       86.73      3.09 o
   5 -10   9      273.17      270.97      5.81 o
   6 -10   9       30.97       32.69      2.32 o
   7 -10   9       55.56       55.52      2.85 o
  -6  -9   9      122.68      106.43      4.15 o
  -5  -9   9      182.07      192.29      4.49 o
  -4  -9   9       95.83       94.16      3.10 o
  -3  -9   9       88.07       82.63      4.18 o
  -2  -9   9      177.82      186.68      4.58 o
  -1  -9   9       62.42       56.77      1.85 o
   0  -9   9       85.45       86.57      2.22 o
   1  -9   9     1257.02     1297.98     14.69 o
   2  -9   9      152.89      152.62      2.96 o
   3  -9   9      493.55      513.66      6.81 o
   4  -9   9       63.05       66.31      2.34 o
   5  -9   9      231.36      222.11      4.92 o
   6  -9   9        2.00        4.28      1.31 o
   7  -9   9        3.68        3.35      1.39 o
   8  -9   9       28.35       26.04      2.81 o
  -7  -8   9       60.56       65.04      9.25 o
  -6  -8   9       71.07       66.58      2.75 o
  -5  -8   9       68.79       69.77      5.26 o
  -4  -8   9       21.33       25.34      2.18 o
  -3  -8   9     1160.90     1137.27     16.54 o
  -2  -8   9       55.01       61.70      1.99 o
  -1  -8   9      283.40      276.86      4.21 o
   0  -8   9      258.37      271.56      3.77 o
   1  -8   9      732.60      711.91      7.86 o
   2  -8   9     1072.58     1056.45     10.78 o
   3  -8   9      448.96      454.58      5.34 o
   4  -8   9      158.42      153.79      2.98 o
   5  -8   9       30.90       32.40      1.78 o
   6  -8   9        4.74        5.56      1.30 o
   7  -8   9       81.50       73.40      3.13 o
   8  -8   9       16.89       22.86      2.59 o
   9  -8   9       74.43       80.48      4.10 o
  -8  -7   9      224.59      198.96     14.47 o
  -7  -7   9       33.63       27.15      2.41 o
  -6  -7   9      106.23      117.02      4.85 o
  -5  -7   9       47.97       48.83      2.58 o
  -4  -7   9       25.63       26.19      1.62 o
  -3  -7   9       47.72       55.59      2.05 o
  -2  -7   9      421.72      432.67      5.87 o
  -1  -7   9       15.06       14.81      1.26 o
   0  -7   9       79.30       70.57      1.65 o
   1  -7   9        0.92        2.91      0.61 o
   2  -7   9      260.04      257.72      3.16 o
   3  -7   9     5331.36     5147.63     46.76 o
   4  -7   9      119.02      132.05      2.64 o
   5  -7   9      394.43      384.62      5.40 o
   6  -7   9       95.13       97.52      4.11 o
   7  -7   9       66.31       76.76      2.84 o
   8  -7   9      618.28      614.66     12.53 o
   9  -7   9       21.23       27.98      2.82 o
  -8  -6   9      641.11      613.18     10.50 o
  -7  -6   9      285.29      268.26      5.92 o
  -6  -6   9      570.43      568.05     11.94 o
  -5  -6   9      566.00      554.77      9.17 o
  -4  -6   9      125.94      127.60      2.89 o
  -3  -6   9        0.77        0.92      0.74 o
  -2  -6   9     1526.29     1588.16     17.01 o
  -1  -6   9      721.77      752.40      7.24 o
   0  -6   9      199.81      194.81      2.57 o
   1  -6   9      989.60      943.91      8.14 o
   2  -6   9       26.45       25.92      0.95 o
   3  -6   9       60.07       63.43      2.05 o
   4  -6   9       83.16       83.61      2.54 o
   5  -6   9      105.03       94.15      2.41 o
   6  -6   9      596.63      577.58      7.94 o
   7  -6   9       14.51       20.34      1.70 o
   8  -6   9      106.55      106.77      4.28 o
   9  -6   9       31.63       33.92      2.92 o
  -9  -5   9       42.47       35.74      4.26 o
  -8  -5   9      566.42      563.64      9.58 o
  -7  -5   9     1739.20     1666.10     28.25 o
  -6  -5   9      466.43      460.59      8.74 o
  -5  -5   9      333.30      300.90      5.63 o
  -4  -5   9       54.94       68.87      2.33 o
  -3  -5   9      194.00      208.48      3.55 o
  -2  -5   9      193.52      211.10      3.32 o
  -1  -5   9     5672.15     5720.53     56.19 o
   0  -5   9      279.05      300.00      3.36 o
   1  -5   9      233.99      214.40      2.90 o
   2  -5   9      140.78      138.77      2.92 o
   3  -5   9      202.58      202.10      2.52 o
   4  -5   9      487.21      468.62      5.19 o
   5  -5   9      380.57      378.07      5.12 o
   6  -5   9      276.43      273.37      4.20 o
   7  -5   9      937.15      897.78     13.12 o
   8  -5   9       19.93       25.68      2.47 o
   9  -5   9       33.13       34.60      2.99 o
  -9  -4   9        9.01        5.69      2.13 o
  -8  -4   9        4.05        7.58      2.80 o
  -7  -4   9        8.65       10.40      1.83 o
  -6  -4   9      250.39      250.34      4.84 o
  -5  -4   9        4.13       15.53      2.62 o
  -4  -4   9        0.08        1.40      0.68 o
  -3  -4   9     1812.62     1874.20     21.99 o
  -2  -4   9       31.79       26.60      1.51 o
  -1  -4   9      744.68      667.61      6.81 o
   0  -4   9     2977.36     3013.76     25.65 o
   1  -4   9     3278.71     3654.95     34.05 o
   2  -4   9     1690.81     1658.03     16.00 o
   3  -4   9      212.25      185.35      2.33 o
   4  -4   9       44.26       37.67      1.07 o
   5  -4   9       66.46       79.93      1.91 o
   6  -4   9      724.69      672.80      8.15 o
   7  -4   9      173.65      157.99      7.86 o
   8  -4   9      263.62      277.43      6.28 o
   9  -4   9       75.66       84.11      4.53 o
  10  -4   9        4.66        4.58      2.03 o
 -10  -3   9       72.63       82.13      4.19 o
  -9  -3   9      178.07      177.29      3.98 o
  -8  -3   9      319.38      310.13      6.25 o
  -7  -3   9      569.28      524.93      8.68 o
  -6  -3   9     1151.80     1216.18     20.29 o
  -5  -3   9       84.22       95.23      2.20 o
  -4  -3   9     2527.74     2538.45     32.54 o
  -3  -3   9      417.33      417.26      5.02 o
  -2  -3   9      321.10      292.17      3.74 o
  -1  -3   9        4.07        3.95      1.15 o
   0  -3   9       42.15       79.15      1.28 o
   1  -3   9       50.74       27.42      1.38 o
   2  -3   9       41.70       61.19      1.25 o
   3  -3   9     1156.79     1061.01      9.58 o
   4  -3   9        8.66        8.24      0.53 o
   5  -3   9       18.53       10.98      0.90 o
   6  -3   9       20.14       21.24      1.21 o
   7  -3   9      427.80      367.51      7.01 o
   8  -3   9      206.49      242.59      5.20 o
   9  -3   9      204.66      206.41      6.20 o
  10  -3   9      211.71      212.95      6.57 o
 -10  -2   9        1.84        0.41      1.47 o
  -9  -2   9       17.74       16.75      1.51 o
  -8  -2   9       21.46       20.19      1.79 o
  -7  -2   9      663.50      624.00      9.67 o
  -6  -2   9     1066.42     1030.37     14.41 o
  -5  -2   9        1.24        2.43      1.05 o
  -4  -2   9     1405.94     1473.99     17.50 o
  -3  -2   9      659.30      665.50     20.90 o
  -2  -2   9       70.29       51.99      1.71 o
  -1  -2   9     1426.31     1382.57     16.04 o
   0  -2   9      157.81      173.24      2.13 o
   1  -2   9      568.17      537.51      6.15 o
   2  -2   9     2468.61     2441.72     33.76 o
   3  -2   9     1166.13     1267.88     12.39 o
   4  -2   9      610.48      635.29      6.10 o
   5  -2   9       35.37       36.04      1.34 o
   6  -2   9      124.74      121.19      2.49 o
   7  -2   9      219.57      194.97      4.34 o
   8  -2   9       55.52       53.60      2.50 o
   9  -2   9      679.27      670.64     10.93 o
  10  -2   9       44.75       48.67      3.11 o
 -10  -1   9        0.81        1.61      1.38 o
  -9  -1   9       68.15       60.81      2.19 o
  -8  -1   9      753.09      725.76     11.04 o
  -7  -1   9       64.47       64.87      2.19 o
  -6  -1   9     1194.02     1168.05     15.77 o
  -5  -1   9      305.24      320.38      4.55 o
  -4  -1   9      818.43      831.26     10.16 o
  -3  -1   9     1377.33     1404.59     18.54 o
  -2  -1   9       51.40       52.56      2.53 o
  -1  -1   9      258.75      238.00      3.01 o
   0  -1   9     5004.82     4964.10     51.56 o
   1  -1   9     9534.00     9655.55    102.81 o
   2  -1   9     2737.08     2865.90     29.39 o
   3  -1   9      149.78      145.14      1.92 o
   4  -1   9      977.06      951.63      9.60 o
   5  -1   9      807.01      838.21      8.52 o
   6  -1   9      344.33      343.71      4.88 o
   7  -1   9     1229.49     1256.71     17.50 o
   8  -1   9       11.06        9.91      1.35 o
   9  -1   9      396.13      390.68      6.66 o
 -10   0   9      268.44      271.56      5.70 o
  -9   0   9       44.74       39.43      2.15 o
  -8   0   9      353.77      357.37      6.15 o
  -7   0   9      830.28      830.39     11.72 o
  -6   0   9       86.03       88.73      2.77 o
  -5   0   9      215.23      206.11      4.21 o
  -4   0   9      648.14      655.69      9.97 o
  -3   0   9     5221.42     5252.16     69.22 o
  -2   0   9     2604.65     2602.75     34.30 o
  -1   0   9       22.76       20.03      0.74 o
   0   0   9     1213.37     1216.46     12.93 o
   1   0   9     1284.16     1229.54     11.83 o
   2   0   9        4.35        1.38      0.59 o
   3   0   9      838.41      865.16      7.44 o
   4   0   9       88.98       95.51      1.59 o
   5   0   9      444.35      430.58      4.92 o
   6   0   9      769.21      775.13      8.47 o
   7   0   9      297.57      316.11      8.80 o
   8   0   9       86.37       84.30      2.81 o
   9   0   9       30.18       29.94      2.08 o
 -10   1   9      497.37      487.28      8.41 o
  -9   1   9      670.57      682.43     11.75 o
  -8   1   9        2.09        1.93      1.50 o
  -7   1   9     1115.47     1130.06     38.48 o
  -6   1   9      926.37      910.18     17.33 o
  -5   1   9      110.09      102.40      3.40 o
  -4   1   9     2475.38     2507.90     42.90 o
  -3   1   9      244.97      241.71      5.91 o
  -2   1   9      695.56      654.06      8.31 o
  -1   1   9     3569.03     3730.75     38.08 o
   0   1   9      492.86      511.09      5.86 o
   1   1   9        9.16        4.17      0.42 o
   2   1   9        6.74        5.79      0.56 o
   3   1   9      726.39      739.79      6.54 o
   4   1   9      631.75      609.53      5.65 o
   5   1   9     1336.22     1381.56     12.58 o
   6   1   9     1183.98     1220.13     12.56 o
   7   1   9      288.35      308.96      5.35 o
   8   1   9      526.68      525.10      8.01 o
   9   1   9       23.43       26.66      2.09 o
 -10   2   9        2.09        1.95      1.22 o
  -9   2   9       79.37       79.89      2.36 o
  -8   2   9      251.81      247.78     13.43 o
  -7   2   9       22.72       27.28      3.34 o
  -6   2   9      409.63      392.14      8.87 o
  -5   2   9       47.64       44.15      2.33 o
  -4   2   9      237.26      224.96      5.38 o
  -3   2   9      427.67      379.07      5.66 o
  -2   2   9     1524.25     1533.52     18.30 o
  -1   2   9     2500.01     2362.76     24.21 o
   0   2   9       15.37        8.66      0.57 o
   1   2   9     2281.37     2234.85     18.03 o
   2   2   9     1410.38     1377.13     11.52 o
   3   2   9      161.64      185.53      2.00 o
   4   2   9     3763.77     3823.53     30.58 o
   5   2   9     1930.19     1958.67     17.40 o
   6   2   9      621.47      610.58      7.13 o
   7   2   9      434.27      450.43      7.03 o
   8   2   9        1.08        1.93      1.50 o
   9   2   9       28.09       40.20      2.51 o
 -10   3   9      356.49      349.12      7.28 o
  -9   3   9        8.86        9.40      2.93 o
  -8   3   9      202.72      204.81      6.31 o
  -7   3   9       46.02       46.67      2.86 o
  -6   3   9      206.29      208.18      5.82 o
  -5   3   9     2885.85     2830.43     94.11 o
  -4   3   9      112.43      133.37      3.64 o
  -3   3   9      218.95      219.78      3.69 o
  -2   3   9      485.29      586.13      7.53 o
  -1   3   9        5.45        7.96      0.46 o
   0   3   9      919.96      873.72      8.92 o
   1   3   9      197.35      195.95      2.15 o
   2   3   9     1905.93     1887.44     14.69 o
   3   3   9       48.09       60.46      1.26 o
   4   3   9       15.12       15.60      1.84 o
   5   3   9        4.69        2.85      0.77 o
   6   3   9      208.18      229.23      4.64 o
   7   3   9      164.31      156.23      4.49 o
   8   3   9       10.23       13.42      2.56 o
 -10   4   9      200.07      205.45      6.24 o
  -9   4   9      401.02      422.89     14.43 o
  -8   4   9      742.19      762.94     21.61 o
  -7   4   9      598.80      630.53     11.79 o
  -6   4   9      200.35      207.60      4.13 o
  -5   4   9      402.21      410.64      6.77 o
  -4   4   9      618.95      590.13      7.64 o
  -3   4   9      156.21      156.99      2.41 o
  -2   4   9      869.84      901.29      9.51 o
  -1   4   9        5.48        8.17      0.69 o
   0   4   9     3123.07     3030.60     24.54 o
   1   4   9     1781.86     1740.62     14.40 o
   2   4   9      764.05      696.11      6.02 o
   3   4   9      652.51      682.74      6.53 o
   4   4   9        0.73        6.19      2.37 o
   5   4   9        3.93        5.83      0.96 o
   6   4   9       45.30       41.11      6.18 o
   7   4   9        0.46        1.47      1.87 o
   8   4   9       80.68       98.67      4.93 o
 -10   5   9       94.20       82.43      5.13 o
  -9   5   9       66.20       70.47      2.37 o
  -8   5   9      218.55      234.61      9.36 o
  -7   5   9      295.92      298.38     11.27 o
  -6   5   9       10.71        9.46      0.82 o
  -5   5   9     1091.05     1057.44     13.04 o
  -4   5   9       34.66       36.43      2.63 o
  -3   5   9       51.27       64.10      2.07 o
  -2   5   9        6.47        9.42      0.76 o
  -1   5   9     1395.10     1382.92     14.87 o
   0   5   9       58.60       48.31      1.34 o
   1   5   9      457.45      408.21      4.36 o
   2   5   9     1155.93     1106.72     10.33 o
   3   5   9       99.09       75.53      1.83 o
   4   5   9     1417.68     1472.43     17.91 o
   5   5   9      194.61      201.83      3.93 o
   6   5   9      405.70      442.98     15.99 o
   7   5   9        0.88        2.77      1.93 o
 -10   6   9       17.14       16.42      1.68 o
  -9   6   9        8.35        7.84      1.31 o
  -8   6   9      162.37      161.26      3.94 o
  -7   6   9      272.78      276.66      4.92 o
  -6   6   9      108.68      109.22      4.23 o
  -5   6   9       94.87       87.16      4.25 o
  -4   6   9      286.05      280.44      5.56 o
  -3   6   9      657.82      582.86      7.01 o
  -2   6   9      335.52      342.48      4.68 o
  -1   6   9     3972.81     3955.00     36.50 o
   0   6   9       42.11       44.92      1.52 o
   1   6   9      237.41      221.20      3.58 o
   2   6   9       92.31      102.81      2.06 o
   3   6   9     1111.61     1113.48     13.98 o
   4   6   9        7.26       10.84      1.41 o
   5   6   9       70.15       65.76      3.03 o
   6   6   9       17.49       18.26      3.67 o
  -9   7   9       16.56       15.77      2.23 o
  -8   7   9      211.46      221.98      5.20 o
  -7   7   9      318.01      327.59      5.88 o
  -6   7   9       12.68       11.93      2.29 o
  -5   7   9     1895.91     1880.51     30.06 o
  -4   7   9      163.52      177.56      3.87 o
  -3   7   9     3035.89     3002.73     32.28 o
  -2   7   9      238.51      235.96      3.77 o
  -1   7   9      241.66      223.15      5.31 o
   0   7   9      976.01      939.99     10.89 o
   1   7   9      415.78      402.11      5.63 o
   2   7   9       64.18       71.46      3.60 o
   3   7   9        2.01        2.26      0.92 o
   4   7   9       11.52       14.02      1.88 o
   5   7   9       51.61       53.13      2.94 o
   6   7   9        4.68        3.37      3.12 o
  -9   8   9      129.31      142.25      9.03 o
  -8   8   9       17.85       23.96      2.08 o
  -7   8   9        2.91        3.83      1.37 o
  -6   8   9      376.69      385.71      6.87 o
  -5   8   9      160.23      162.19      8.42 o
  -4   8   9      421.04      406.55      6.48 o
  -3   8   9      108.53       98.59      2.64 o
  -2   8   9        3.13        3.36      1.03 o
  -1   8   9       26.09       25.64      1.60 o
   0   8   9      256.13      255.65      5.19 o
   1   8   9      700.82      704.60      9.83 o
   2   8   9        0.69       -0.04      1.33 o
   3   8   9      544.07      534.86      8.91 o
   4   8   9      144.69      149.95      4.65 o
   5   8   9       61.70       70.98      3.32 o
  -8   9   9      149.58      161.25      7.06 o
  -7   9   9      125.05      138.26      3.82 o
  -6   9   9       66.48       65.47      2.72 o
  -5   9   9      331.12      349.17      8.06 o
  -4   9   9       18.73       16.89      3.07 o
  -3   9   9      438.90      438.07      9.33 o
  -2   9   9        2.93        3.91      1.39 o
  -1   9   9      455.40      449.66      7.13 o
   0   9   9       49.12       57.99      2.31 o
   1   9   9      124.76      127.24      6.41 o
   2   9   9      516.57      494.78     17.14 o
   3   9   9        2.10        3.87      2.18 o
  -7  10   9        1.97        2.72      1.64 o
  -6  10   9       12.28       18.73      2.22 o
  -5  10   9        5.17       10.30      1.95 o
  -4  10   9       12.07       13.05      2.14 o
  -3  10   9      563.77      555.66     11.51 o
  -2  10   9      239.74      245.48      5.32 o
  -1  10   9       47.54       46.38      2.47 o
   0  10   9      361.98      383.26      7.34 o
   1  10   9        4.83        3.62      1.91 o
   2  10   9      340.89      363.96     12.12 o
  -5  11   9       13.36       15.73      2.32 o
  -4  11   9       58.05       66.67      3.74 o
  -3  11   9        2.44        1.52      1.72 o
  -2  11   9      358.18      355.43      7.04 o
  -1  11   9       90.96       96.54      3.52 o
   0  11   9       52.74       56.92      3.85 o
  -1 -12  10        2.98        6.02      2.24 o
   0 -12  10      446.67      441.71      8.16 o
   1 -12  10      109.71      101.97      5.50 o
   2 -12  10      737.84      754.03     15.72 o
   3 -12  10        0.93        2.38      1.53 o
   4 -12  10       60.79       55.97      3.90 o
  -3 -11  10       77.80       88.21      6.74 o
  -2 -11  10       22.57       24.57      3.00 o
  -1 -11  10        0.29        0.96      1.32 o
   0 -11  10      212.04      216.77      5.03 o
   1 -11  10        1.45        1.54      1.24 o
   2 -11  10       63.40       56.46      3.48 o
   3 -11  10      165.87      171.87      5.88 o
   4 -11  10      239.07      247.23     19.71 o
   5 -11  10      135.66      130.61      5.21 o
   6 -11  10      151.92      162.24      4.65 o
  -5 -10  10       22.97       18.53      3.12 o
  -4 -10  10       49.74       55.67      4.00 o
  -3 -10  10        8.58       10.10      2.40 o
  -2 -10  10      119.85       97.15      4.37 o
  -1 -10  10       66.01       75.83      2.84 o
   0 -10  10      148.21      139.58      3.80 o
   1 -10  10      276.79      298.47      5.93 o
   2 -10  10      612.18      621.29     12.03 o
   3 -10  10      340.18      308.85      7.97 o
   4 -10  10       45.18       40.50      3.03 o
   5 -10  10       46.04       45.76      2.54 o
   6 -10  10        7.17        7.62      1.57 o
   7 -10  10       72.07       77.79      3.70 o
  -6  -9  10        3.87        5.15      1.62 o
  -5  -9  10      130.99      112.58      3.50 o
  -4  -9  10        8.03       13.23      1.95 o
  -3  -9  10      227.49      250.60      5.75 o
  -2  -9  10      152.52      148.28      9.45 o
  -1  -9  10      552.78      570.06      7.73 o
   0  -9  10     1338.97     1377.91     15.50 o
   1  -9  10      438.08      440.85      6.12 o
   2  -9  10     1359.61     1327.04     17.00 o
   3  -9  10      178.18      173.10      3.88 o
   4  -9  10      268.52      261.01      5.42 o
   5  -9  10      131.05      128.42      3.66 o
   6  -9  10       59.68       61.03      2.71 o
   7  -9  10      261.66      270.07      8.74 o
   8  -9  10        4.67        7.16      1.65 o
  -7  -8  10        3.51        3.80      1.53 o
  -6  -8  10       41.68       37.76      2.33 o
  -5  -8  10      260.50      256.33      5.92 o
  -4  -8  10        4.45        6.97      1.59 o
  -3  -8  10      378.20      376.70      7.13 o
  -2  -8  10      623.75      621.26      7.98 o
  -1  -8  10       62.39       71.22      1.79 o
   0  -8  10      745.70      781.32      9.37 o
   1  -8  10     1373.51     1383.07     14.05 o
   2  -8  10      451.61      447.02      6.83 o
   3  -8  10      318.82      303.67      4.01 o
   4  -8  10        6.14        8.23      1.02 o
   5  -8  10        9.76       10.69      2.61 o
   6  -8  10      165.77      152.19      6.84 o
   7  -8  10      395.52      433.72     10.82 o
   8  -8  10        2.18        2.65      1.38 o
  -7  -7  10       22.79       18.79      2.19 o
  -6  -7  10      228.43      225.54      7.60 o
  -5  -7  10       75.88       72.23      3.00 o
  -4  -7  10      571.98      572.82      9.49 o
  -3  -7  10      367.85      331.75      5.39 o
  -2  -7  10       12.29        8.95      0.98 o
  -1  -7  10      292.08      303.96      3.96 o
   0  -7  10       53.22       61.20      1.44 o
   1  -7  10       13.68       14.78      0.93 o
   2  -7  10       28.02       31.60      1.10 o
   3  -7  10     1106.95     1066.83     10.80 o
   4  -7  10      121.25      111.88      2.47 o
   5  -7  10        3.35        5.20      0.91 o
   6  -7  10       95.52       94.03      2.99 o
   7  -7  10      147.47      139.39      3.82 o
   8  -7  10        1.37        3.25      1.99 o
   9  -7  10      615.15      647.13     13.40 o
  -8  -6  10       90.32       93.96      3.97 o
  -7  -6  10       51.90       51.50      5.18 o
  -6  -6  10       60.51       65.91      7.27 o
  -5  -6  10       23.68       25.62      2.00 o
  -4  -6  10       45.59       50.51      1.90 o
  -3  -6  10     1785.02     1730.20     20.22 o
  -2  -6  10       65.72       66.38      1.87 o
  -1  -6  10     1233.11     1212.81     11.96 o
   0  -6  10      119.18      128.01      2.00 o
   1  -6  10      395.72      375.95      4.17 o
   2  -6  10      562.48      571.46      6.36 o
   3  -6  10      161.90      160.57      2.51 o
   4  -6  10     1111.00     1100.14     12.72 o
   5  -6  10      737.07      727.57      8.74 o
   6  -6  10        0.84        2.93      1.08 o
   7  -6  10      320.05      328.16      6.64 o
   8  -6  10      129.32      145.86      3.98 o
   9  -6  10       27.00       27.14      2.80 o
  -9  -5  10       49.03       55.47      4.01 o
  -8  -5  10        9.01       11.88      1.84 o
  -7  -5  10        1.10        1.30      5.92 o
  -6  -5  10       52.27       50.92      2.33 o
  -5  -5  10      907.18      839.18     20.61 o
  -4  -5  10      115.82       90.38      2.63 o
  -3  -5  10       30.00       34.48      1.61 o
  -2  -5  10     2030.49     2032.92     21.16 o
  -1  -5  10     1223.73     1347.83     11.18 o
   0  -5  10      530.90      515.51      5.20 o
   1  -5  10      430.38      426.63      4.50 o
   2  -5  10     1050.44     1004.32     10.06 o
   3  -5  10      435.10      444.28      4.64 o
   4  -5  10        4.89        9.32      0.62 o
   5  -5  10      278.72      326.46      4.99 o
   6  -5  10       30.30       39.62      1.72 o
   7  -5  10      184.78      184.93      4.33 o
   8  -5  10      150.23      142.64      3.93 o
   9  -5  10       37.52       38.44      3.08 o
  -9  -4  10      579.50      569.24      9.60 o
  -8  -4  10      615.30      602.04     12.35 o
  -7  -4  10      206.22      192.46      5.94 o
  -6  -4  10      851.66      814.55     11.98 o
  -5  -4  10     1649.67     1559.58     21.00 o
  -4  -4  10      410.80      391.18      6.38 o
  -3  -4  10      250.25      255.69      4.16 o
  -2  -4  10      436.06      404.43      6.26 o
  -1  -4  10     1640.49     1689.55     17.57 o
   0  -4  10      514.48      518.29      5.58 o
   1  -4  10       45.73       22.28      1.20 o
   2  -4  10      444.18      476.18      5.25 o
   3  -4  10     1098.32     1201.69     10.86 o
   4  -4  10      373.08      426.35      4.86 o
   5  -4  10     1031.92     1015.51     11.43 o
   6  -4  10       61.04       75.56      2.18 o
   7  -4  10        6.27        7.64      1.31 o
   8  -4  10      175.13      175.61      5.14 o
   9  -4  10        5.62        5.99      1.52 o
 -10  -3  10        6.34        7.31      2.23 o
  -9  -3  10      518.05      504.38      8.53 o
  -8  -3  10      282.32      267.04      5.66 o
  -7  -3  10      323.58      296.86      6.88 o
  -6  -3  10     2588.74     2515.80     39.41 o
  -5  -3  10       55.22       42.69      2.23 o
  -4  -3  10     1290.36     1259.30     16.73 o
  -3  -3  10      192.82      206.62      3.26 o
  -2  -3  10     2877.61     2862.22     29.30 o
  -1  -3  10      590.85      604.95     11.00 o
   0  -3  10      103.60      121.66      1.58 o
   1  -3  10     1412.30     1370.13     13.03 o
   2  -3  10     3096.99     2994.61     87.99 o
   3  -3  10     5323.51     5554.78     52.03 o
   4  -3  10     1349.33     1355.79     12.13 o
   5  -3  10      315.74      309.68      4.38 o
   6  -3  10     2042.22     1912.24     20.35 o
   7  -3  10      808.57      786.69     11.80 o
   8  -3  10       87.00       89.97      3.16 o
   9  -3  10      516.24      552.67      9.52 o
 -10  -2  10        0.99        1.16      1.54 o
  -9  -2  10       11.53        8.38      1.63 o
  -8  -2  10      347.56      334.44      6.34 o
  -7  -2  10        1.61        0.58      1.01 o
  -6  -2  10       16.67       14.06      1.29 o
  -5  -2  10        2.51        8.93      1.98 o
  -4  -2  10      280.99      271.06      4.63 o
  -3  -2  10        9.64        6.96      0.91 o
  -2  -2  10      174.67      178.75      2.67 o
  -1  -2  10     3921.23     3837.14     43.36 o
   0  -2  10        9.79        8.73      1.03 o
   1  -2  10        6.14       12.65      0.79 o
   2  -2  10     1850.00     1879.72     19.71 o
   3  -2  10      496.35      462.81      4.68 o
   4  -2  10      530.83      500.50      6.14 o
   5  -2  10      773.35      719.14      7.50 o
   6  -2  10      169.80      162.86      3.03 o
   7  -2  10     1150.93     1093.40     15.57 o
   8  -2  10      254.09      273.17      6.26 o
   9  -2  10      110.98      109.34      3.88 o
 -10  -1  10      107.29      107.20      5.15 o
  -9  -1  10      301.09      284.85      5.78 o
  -8  -1  10      554.06      539.30      8.69 o
  -7  -1  10      538.58      526.79      8.18 o
  -6  -1  10      534.14      537.00      8.03 o
  -5  -1  10     1295.70     1294.11     15.29 o
  -4  -1  10     1534.64     1503.36     22.06 o
  -3  -1  10      453.20      469.84      9.99 o
  -2  -1  10     2255.39     2287.63     36.11 o
  -1  -1  10     1394.54     1482.01     17.09 o
   0  -1  10     2731.36     2777.80     31.43 o
   1  -1  10       57.60       87.08      1.42 o
   2  -1  10       30.12       35.83      0.99 o
   3  -1  10      302.86      255.64      2.73 o
   4  -1  10       51.26       60.05      1.31 o
   5  -1  10      541.17      531.79      5.87 o
   6  -1  10       80.65       85.95      2.18 o
   7  -1  10       26.38       34.34      2.46 o
   8  -1  10       57.64       62.31      2.53 o
   9  -1  10      133.59      133.12      3.61 o
 -10   0  10      163.59      160.00      4.22 o
  -9   0  10       33.26       31.79      1.99 o
  -8   0  10      209.30      213.73      4.28 o
  -7   0  10      282.08      277.03      4.73 o
  -6   0  10      229.41      242.99      6.15 o
  -5   0  10      301.80      311.21      5.70 o
  -4   0  10     1196.42     1236.40     23.61 o
  -3   0  10     1760.43     1852.56     24.82 o
  -2   0  10      361.24      350.24      5.52 o
  -1   0  10      239.69      184.97      2.68 o
   0   0  10     6575.54     6792.52     81.39 o
   1   0  10     2245.24     2255.86     20.72 o
   2   0  10       26.00       19.18      0.80 o
   3   0  10     4898.14     4742.39     40.34 o
   4   0  10      804.35      834.07      7.89 o
   5   0  10      569.08      574.79      5.88 o
   6   0  10      546.56      577.68      6.73 o
   7   0  10       16.84       15.89      1.47 o
   8   0  10      100.89      107.06      3.15 o
   9   0  10      137.82      152.71      3.94 o
 -10   1  10       52.52       54.70      2.54 o
  -9   1  10      128.28      128.07      3.23 o
  -8   1  10      119.30      114.55      4.44 o
  -7   1  10      123.07      130.18      4.33 o
  -6   1  10      373.49      389.98      7.07 o
  -5   1  10      143.04      147.95      4.33 o
  -4   1  10      120.64      103.64      4.80 o
  -3   1  10     1418.94     1346.22     18.32 o
  -2   1  10        2.85        3.95      0.68 o
  -1   1  10      208.56      285.19      3.47 o
   0   1  10      813.15      816.83      8.99 o
   1   1  10       16.10       12.34      0.80 o
   2   1  10     1648.75     1706.59     14.88 o
   3   1  10      148.31      154.27      1.75 o
   4   1  10      189.90      205.91      2.52 o
   5   1  10     1636.78     1669.91     14.98 o
   6   1  10        9.97        8.24      0.97 o
   7   1  10       75.53       75.35      6.72 o
   8   1  10      107.92      101.72      3.23 o
   9   1  10      118.34      126.37      3.66 o
 -10   2  10      217.21      225.32      4.68 o
  -9   2  10       39.68       39.13      3.28 o
  -8   2  10      912.51      926.87     25.02 o
  -7   2  10      715.41      742.17     15.13 o
  -6   2  10      761.33      777.21     15.31 o
  -5   2  10     1637.88     1698.86     30.12 o
  -4   2  10        1.84        2.13      0.84 o
  -3   2  10     2579.29     2454.01     32.50 o
  -2   2  10        5.76        3.46      0.70 o
  -1   2  10     1389.42     1649.52     17.14 o
   0   2  10     2355.48     2342.03     27.01 o
   1   2  10      117.69      114.08      1.38 o
   2   2  10     3569.01     3496.74     29.65 o
   3   2  10     1725.15     1715.91     13.39 o
   4   2  10        0.42        3.27      1.81 o
   5   2  10      487.13      509.00      6.30 o
   6   2  10      314.02      340.54      7.17 o
   7   2  10       35.36       35.01      2.18 o
   8   2  10      166.88      188.30      5.14 o
 -10   3  10       14.15       17.51      2.81 o
  -9   3  10      185.59      199.74      8.95 o
  -8   3  10       90.14       89.32      4.07 o
  -7   3  10     1315.42     1351.63     20.94 o
  -6   3  10     1185.80     1229.08     23.01 o
  -5   3  10       18.89       19.39      2.54 o
  -4   3  10      242.09      246.39      3.79 o
  -3   3  10       33.83       35.68      1.23 o
  -2   3  10     3996.47     4018.40     41.61 o
  -1   3  10     2045.66     2070.57     18.42 o
   0   3  10       38.71       28.72      1.10 o
   1   3  10     1577.76     1511.60     10.72 o
   2   3  10      336.56      350.15      3.81 o
   3   3  10     1201.45     1234.27     12.40 o
   4   3  10      186.79      185.12      2.85 o
   5   3  10       73.66       83.84      2.38 o
   6   3  10      399.39      416.30     10.70 o
   7   3  10        8.09       12.08      2.26 o
   8   3  10       29.04       37.96      3.51 o
 -10   4  10        2.72        5.85      3.21 o
  -9   4  10      663.04      685.96     20.46 o
  -8   4  10       42.62       42.20      3.03 o
  -7   4  10        3.83        4.15      1.31 o
  -6   4  10      437.19      431.57      9.41 o
  -5   4  10     1896.25     1932.99     27.69 o
  -4   4  10       99.89       99.51      2.57 o
  -3   4  10       11.34        6.62      0.83 o
  -2   4  10      268.60      264.58     10.77 o
  -1   4  10      536.28      522.86      6.27 o
   0   4  10       16.80       15.93      0.97 o
   1   4  10      968.87      947.05      8.81 o
   2   4  10        4.14        2.67      0.56 o
   3   4  10        0.54        1.64      0.62 o
   4   4  10      812.44      866.13     12.68 o
   5   4  10      317.14      312.20      5.77 o
   6   4  10      156.71       70.67      4.78 o
   7   4  10       46.53       46.42      4.98 o
 -10   5  10        7.81        4.73      3.12 o
  -9   5  10      775.17      801.04     23.27 o
  -8   5  10      628.62      666.74     13.77 o
  -7   5  10        6.42        7.43      1.66 o
  -6   5  10      930.43      934.75     19.86 o
  -5   5  10       28.91       27.64      1.28 o
  -4   5  10       13.25       11.50      0.95 o
  -3   5  10      525.57      539.19      8.50 o
  -2   5  10      363.58      339.50      5.04 o
  -1   5  10     3793.41     3669.23     41.69 o
   0   5  10       22.05       21.06      1.11 o
   1   5  10        1.28        4.22      1.63 o
   2   5  10      412.99      382.99      4.66 o
   3   5  10        1.20        3.67      0.80 o
   4   5  10        1.93        6.27      1.44 o
   5   5  10      387.56      391.42      8.31 o
   6   5  10       41.24       51.50      4.96 o
   7   5  10      116.54      116.74      7.05 o
 -10   6  10       18.95       22.00      1.78 o
  -9   6  10       23.69       28.06      3.85 o
  -8   6  10      221.16      225.84      4.37 o
  -7   6  10      332.87      336.23      5.74 o
  -6   6  10        5.63        5.69      0.97 o
  -5   6  10      385.95      393.84      5.92 o
  -4   6  10       56.44       53.40      2.10 o
  -3   6  10        0.85        1.42      0.71 o
  -2   6  10      298.28      281.16      4.61 o
  -1   6  10     2735.80     2667.28     33.76 o
   0   6  10      506.85      480.53      6.21 o
   1   6  10       68.40       75.29      2.03 o
   2   6  10       59.47       64.25      1.65 o
   3   6  10        7.06        4.26      0.96 o
   4   6  10        0.25        3.16      1.34 o
   5   6  10      596.92      601.05     11.66 o
   6   6  10       36.63       33.21      4.38 o
  -9   7  10       60.39       60.28      2.64 o
  -8   7  10      243.20      259.94      5.08 o
  -7   7  10        1.89        2.26      1.16 o
  -6   7  10      204.97      201.01      4.20 o
  -5   7  10      117.40      124.60      4.37 o
  -4   7  10       63.38       64.60      2.73 o
  -3   7  10        3.92       10.08      3.84 o
  -2   7  10       55.34       57.71      2.17 o
  -1   7  10      571.60      544.82      6.95 o
   0   7  10      135.49      132.54      2.78 o
   1   7  10     1955.84     1930.77     23.04 o
   2   7  10       62.71       60.20      3.18 o
   3   7  10       77.29       83.46      2.82 o
   4   7  10      112.10      104.23      3.87 o
   5   7  10        2.42        4.70      1.59 o
  -8   8  10       68.73       77.41      2.77 o
  -7   8  10       70.19       73.43      4.30 o
  -6   8  10       12.22        8.47      1.58 o
  -5   8  10      163.21      170.05      4.76 o
  -4   8  10        4.73        7.14      1.37 o
  -3   8  10       23.99       26.38      1.82 o
  -2   8  10       74.45       73.52      2.86 o
  -1   8  10      262.51      270.93      4.90 o
   0   8  10      574.55      561.52      8.30 o
   1   8  10      258.50      287.18      5.22 o
   2   8  10      330.84      322.35      9.57 o
   3   8  10        3.40        3.73      1.63 o
   4   8  10        8.07        5.00      1.62 o
  -8   9  10        1.21        2.03      1.52 o
  -7   9  10        2.18        1.98      1.50 o
  -6   9  10       15.67       18.86      2.10 o
  -5   9  10      393.88      419.53     10.69 o
  -4   9  10       78.86       74.04      3.43 o
  -3   9  10       21.78       18.06      1.90 o
  -2   9  10      419.87      442.20      8.38 o
  -1   9  10       27.72       23.45      1.71 o
   0   9  10      133.55      139.34      3.54 o
   1   9  10        3.75        4.47      1.70 o
   2   9  10      159.59      144.75      8.32 o
   3   9  10      795.84      843.21     22.36 o
  -6  10  10       48.53       45.00      3.01 o
  -5  10  10        0.83        2.27      2.89 o
  -4  10  10      466.40      454.98      9.96 o
  -3  10  10       27.54       27.14      8.15 o
  -2  10  10      839.20      793.17     15.24 o
  -1  10  10       52.94       51.46      3.43 o
   0  10  10        0.75        1.85      1.31 o
   1  10  10      245.26      249.29      7.37 o
  -3  11  10      238.18      231.94      8.38 o
  -2  11  10      112.89      116.58      3.95 o
  -1 -12  11       11.26       12.46      2.60 o
   0 -12  11       30.16       35.49      2.36 o
   1 -12  11       75.71       81.30      4.27 o
   2 -12  11       21.37       19.87      2.76 o
   3 -12  11        1.65        2.67      1.95 o
   4 -12  11       68.51       62.07      3.97 o
  -3 -11  11       45.46       38.70      5.13 o
  -2 -11  11      281.81      268.79      9.09 o
  -1 -11  11     1070.64     1075.99     20.58 o
   0 -11  11        2.25        4.93      1.46 o
   1 -11  11       68.98       63.67      2.78 o
   2 -11  11        5.29        3.97      2.72 o
   3 -11  11      101.26      112.61      7.76 o
   4 -11  11       24.00       25.09      2.85 o
   5 -11  11       30.96       26.53      2.99 o
   6 -11  11      351.06      362.61      9.54 o
  -5 -10  11      194.05      178.96      6.66 o
  -4 -10  11       10.85       12.53      2.75 o
  -3 -10  11        6.26        7.13      2.34 o
  -2 -10  11      280.43      288.14     12.60 o
  -1 -10  11     1183.44     1187.94     17.23 o
   0 -10  11      569.71      574.97      9.56 o
   1 -10  11       85.52       84.62      5.05 o
   2 -10  11      134.21      137.05      3.20 o
   3 -10  11      243.24      227.50      7.37 o
   4 -10  11       10.06        8.28      1.97 o
   5 -10  11       23.69       23.43      2.71 o
   6 -10  11        6.50        7.90      1.63 o
   7 -10  11      322.19      321.44      8.66 o
  -6  -9  11        5.14        3.93      1.57 o
  -5  -9  11       33.78       32.38      2.68 o
  -4  -9  11     1164.16     1200.66     17.91 o
  -3  -9  11       37.72       35.18      2.53 o
  -2  -9  11      677.90      657.63     13.61 o
  -1  -9  11       80.29       79.33      2.41 o
   0  -9  11     1331.05     1308.55     15.75 o
   1  -9  11     2269.86     2286.81     27.43 o
   2  -9  11       28.96       28.40      1.52 o
   3  -9  11      258.51      254.26      5.54 o
   4  -9  11        0.42       -0.93      1.36 o
   5  -9  11       48.72       46.88      2.80 o
   6  -9  11      276.46      269.56      6.44 o
   7  -9  11        7.31        6.30      1.58 o
  -7  -8  11      177.02      159.02      4.87 o
  -6  -8  11       68.94       75.29      3.38 o
  -5  -8  11       81.00       77.77      3.33 o
  -4  -8  11      836.53      841.20     13.16 o
  -3  -8  11      131.51      125.46      3.82 o
  -2  -8  11       23.17       28.39      1.55 o
  -1  -8  11      200.52      186.32      2.99 o
   0  -8  11        0.37        2.07      0.76 o
   1  -8  11     1605.08     1641.97     16.45 o
   2  -8  11      164.10      180.13      3.26 o
   3  -8  11      268.41      258.03      4.06 o
   4  -8  11      752.19      770.86     13.91 o
   5  -8  11       17.10       16.88      1.64 o
   6  -8  11      784.61      777.44     12.89 o
   7  -8  11      686.90      715.33     11.46 o
   8  -8  11       39.12       47.81      2.72 o
  -7  -7  11      240.11      242.75     12.85 o
  -6  -7  11      287.35      299.13      8.14 o
  -5  -7  11        5.83        8.21      1.60 o
  -4  -7  11      405.84      407.86      7.46 o
  -3  -7  11      924.27      893.16     11.58 o
  -2  -7  11      644.78      605.16      7.70 o
  -1  -7  11      392.59      395.02      4.82 o
   0  -7  11       79.52       79.67      1.79 o
   1  -7  11      732.37      732.86      8.00 o
   2  -7  11        5.84        7.24      0.77 o
   3  -7  11      231.09      240.40      3.39 o
   4  -7  11      829.31      808.28      9.61 o
   5  -7  11      228.78      232.83      4.85 o
   6  -7  11      105.88       97.94      3.12 o
   7  -7  11        2.68        3.14      1.32 o
   8  -7  11        5.62        4.23      1.46 o
  -8  -6  11       69.91       79.18      3.51 o
  -7  -6  11      385.05      377.18      9.49 o
  -6  -6  11      419.89      414.01      9.51 o
  -5  -6  11      355.24      339.15      9.19 o
  -4  -6  11        2.11        1.32      0.83 o
  -3  -6  11      611.25      562.02      7.13 o
  -2  -6  11      102.41      110.66      2.38 o
  -1  -6  11       65.36       74.50      3.01 o
   0  -6  11     2182.60     2172.00     19.03 o
   1  -6  11        0.58        2.21      0.47 o
   2  -6  11      337.66      345.96      3.93 o
   3  -6  11      169.28      146.10      2.40 o
   4  -6  11      218.51      226.81      2.84 o
   5  -6  11     1465.65     1397.37     15.40 o
   6  -6  11      320.60      295.43      6.63 o
   7  -6  11       88.98       85.00      2.98 o
   8  -6  11       46.10       49.31      2.56 o
   9  -6  11       14.48       17.89      2.90 o
  -9  -5  11      464.11      482.62      8.87 o
  -8  -5  11      123.65      114.29      4.80 o
  -7  -5  11        2.39        7.37      5.62 o
  -6  -5  11       20.16       19.57      2.61 o
  -5  -5  11     1049.63      976.11     15.58 o
  -4  -5  11      828.63      759.38     11.35 o
  -3  -5  11       29.50       33.68      1.37 o
  -2  -5  11     1471.38     1474.66     15.81 o
  -1  -5  11       35.42       36.20      1.76 o
   0  -5  11       79.54       67.98      1.35 o
   1  -5  11      863.99      844.87      8.02 o
   2  -5  11       41.00       37.19      1.04 o
   3  -5  11     1184.44     1214.01     11.08 o
   4  -5  11      528.83      518.49      5.29 o
   5  -5  11      807.42      733.31      8.80 o
   6  -5  11      802.91      785.66     11.68 o
   7  -5  11        0.19        0.61      1.08 o
   8  -5  11      432.96      454.36      8.10 o
   9  -5  11       26.13       28.08      2.35 o
  -9  -4  11       15.75       14.80      1.95 o
  -8  -4  11       58.10       57.24      3.43 o
  -7  -4  11        0.97        2.96      2.84 o
  -6  -4  11      168.35      150.84      3.86 o
  -5  -4  11      136.06      150.02      3.36 o
  -4  -4  11       23.86       25.16      2.95 o
  -3  -4  11        4.04        7.68      0.84 o
  -2  -4  11     1282.33     1270.31     15.01 o
  -1  -4  11      195.60      238.57      3.43 o
   0  -4  11     2128.55     2201.49     18.99 o
   1  -4  11      382.43      380.93      4.14 o
   2  -4  11        2.61        1.88      0.46 o
   3  -4  11        2.63        5.70      0.57 o
   4  -4  11     2101.00     1947.56     16.94 o
   5  -4  11       89.44       65.57      1.84 o
   6  -4  11       20.78       25.71      1.72 o
   7  -4  11      549.55      533.54      8.80 o
   8  -4  11       34.77       31.67      2.20 o
   9  -4  11      247.87      252.55      5.74 o
  -9  -3  11       46.76       44.65      3.20 o
  -8  -3  11        4.97        5.37      1.70 o
  -7  -3  11      108.70       96.33      3.68 o
  -6  -3  11     1724.28     1627.82     26.40 o
  -5  -3  11      951.09      947.58     27.07 o
  -4  -3  11       68.13       67.01      2.72 o
  -3  -3  11     1413.74     1380.06     14.65 o
  -2  -3  11     1531.25     1463.87     15.45 o
  -1  -3  11     1016.86      986.06     11.99 o
   0  -3  11     1392.07     1392.71     12.16 o
   1  -3  11      336.94      417.10      4.61 o
   2  -3  11     1751.82     1699.03     16.23 o
   3  -3  11      304.60      306.42      3.45 o
   4  -3  11       21.92       21.14      0.94 o
   5  -3  11       18.17       17.80      1.13 o
   6  -3  11       30.38       32.83      1.90 o
   7  -3  11      809.62      777.27     11.78 o
   8  -3  11      378.20      379.24      7.12 o
   9  -3  11        8.61        8.07      2.66 o
 -10  -2  11      109.43      107.54      3.09 o
  -9  -2  11       10.09       10.83      1.70 o
  -8  -2  11      661.56      615.64      9.91 o
  -7  -2  11      411.80      412.91      7.01 o
  -6  -2  11      173.20      171.03      3.63 o
  -5  -2  11      999.35     1070.01     13.03 o
  -4  -2  11      437.04      408.02      8.78 o
  -3  -2  11      570.74      574.20     13.37 o
  -2  -2  11     2382.41     2280.59     25.96 o
  -1  -2  11      155.18      142.20      2.74 o
   0  -2  11      708.01      697.15     10.12 o
   1  -2  11       79.92       61.64      1.23 o
   2  -2  11     2972.79     3144.21     28.84 o
   3  -2  11      927.85      951.57      9.52 o
   4  -2  11      106.45       97.22      1.65 o
   5  -2  11      524.52      532.25      5.91 o
   6  -2  11      577.75      539.13      7.52 o
   7  -2  11       17.42       15.00      1.63 o
   8  -2  11      817.80      805.94     12.46 o
   9  -2  11       44.73       46.79      2.48 o
 -10  -1  11        2.18        2.19      1.17 o
  -9  -1  11      353.75      345.06      7.50 o
  -8  -1  11        7.50        6.05      1.25 o
  -7  -1  11      576.98      598.75      9.08 o
  -6  -1  11      187.31      179.20      3.50 o
  -5  -1  11      194.72      194.36      3.19 o
  -4  -1  11     2366.40     2368.20     35.94 o
  -3  -1  11     1585.34     1589.07     25.60 o
  -2  -1  11      254.66      238.06      4.96 o
  -1  -1  11     1918.49     1893.66     21.72 o
   0  -1  11      300.48      330.81      5.38 o
   1  -1  11     2806.69     2802.88     25.66 o
   2  -1  11      104.83      111.56      1.83 o
   3  -1  11        2.02        4.74      0.51 o
   4  -1  11      794.25      802.23      7.66 o
   5  -1  11       85.08       83.81      1.76 o
   6  -1  11      783.12      777.70     10.11 o
   7  -1  11       83.46       84.22      3.84 o
   8  -1  11       19.60       25.33      1.88 o
   9  -1  11       64.35       76.52      3.60 o
 -10   0  11        3.99        3.09      1.08 o
  -9   0  11      516.57      510.46      8.36 o
  -8   0  11      800.16      806.40     11.74 o
  -7   0  11      137.61      138.25      4.08 o
  -6   0  11     1346.71     1330.10     19.59 o
  -5   0  11      151.34      157.92      3.61 o
  -4   0  11      249.73      260.05     20.86 o
  -3   0  11     4889.50     4942.38     65.43 o
  -2   0  11     2837.98     2964.68     46.13 o
  -1   0  11     1381.61     1209.09     14.06 o
   0   0  11       62.61      117.42      3.30 o
   1   0  11       32.47       24.48      0.79 o
   2   0  11     1378.71     1334.53     12.88 o
   3   0  11      765.51      787.79      5.87 o
   4   0  11     8136.75     7935.16     62.82 o
   5   0  11      616.22      642.18      6.51 o
   6   0  11      872.74      886.13     10.24 o
   7   0  11       55.49       63.38      2.36 o
   8   0  11       70.61       73.16      2.69 o
   9   0  11      378.00      393.89      6.85 o
 -10   1  11       42.90       45.96      1.80 o
  -9   1  11        3.63        4.43      1.07 o
  -8   1  11       22.31       21.77      2.40 o
  -7   1  11      712.59      725.80     12.68 o
  -6   1  11      780.79      797.02     12.56 o
  -5   1  11     2178.56     2228.54     31.18 o
  -4   1  11       48.29       45.79      1.74 o
  -3   1  11       25.74       38.97      1.29 o
  -2   1  11       84.33      108.17      2.38 o
  -1   1  11       84.66       86.25      1.51 o
   0   1  11     1250.77     1124.82     13.63 o
   1   1  11       11.66       22.02      0.68 o
   2   1  11      367.80      382.87      4.03 o
   3   1  11     3108.46     3020.61     25.88 o
   4   1  11     1521.41     1484.42     16.22 o
   5   1  11      252.27      250.05      3.23 o
   6   1  11      779.47      754.42      9.01 o
   7   1  11       73.79       81.81      2.69 o
   8   1  11       67.91       74.13      3.33 o
 -10   2  11      253.57      271.40      5.82 o
  -9   2  11      159.97      166.08      5.73 o
  -8   2  11       19.29       30.75      2.78 o
  -7   2  11      795.43      813.32     16.36 o
  -6   2  11       50.90       48.31      2.89 o
  -5   2  11      111.02      115.64      3.85 o
  -4   2  11     2219.07     2268.44     39.22 o
  -3   2  11       64.58       68.10      1.77 o
  -2   2  11       39.98       58.59      1.50 o
  -1   2  11      133.00      159.50      2.72 o
   0   2  11       13.25       15.05      0.90 o
   1   2  11      740.14      781.59      6.39 o
   2   2  11     1638.82     1561.77     12.88 o
   3   2  11      648.71      659.82      7.07 o
   4   2  11        4.82        3.94      0.74 o
   5   2  11     2049.66     2024.54     24.47 o
   6   2  11      468.91      477.83     15.42 o
   7   2  11      178.26      187.30      5.91 o
   8   2  11       91.18      107.84      6.75 o
 -10   3  11       41.90       44.17      3.83 o
  -9   3  11      233.97      224.78      9.57 o
  -8   3  11      266.44      282.27     12.62 o
  -7   3  11        1.13        2.91      2.29 o
  -6   3  11      701.61      706.57     14.39 o
  -5   3  11      220.54      230.00      5.95 o
  -4   3  11       31.86       34.54      1.36 o
  -3   3  11       24.03       22.50      1.40 o
  -2   3  11      385.83      362.51      4.46 o
  -1   3  11     1230.96     1255.94     11.59 o
   0   3  11       12.10       18.89      0.92 o
   1   3  11      454.55      436.04      4.01 o
   2   3  11      222.45      232.10      3.11 o
   3   3  11      295.64      301.50      4.32 o
   4   3  11       75.35       82.34      2.74 o
   5   3  11      182.11      176.01      3.56 o
   7   3  11      189.48      207.83      9.06 o
   8   3  11       86.89       84.56      6.31 o
 -10   4  11        6.12        6.95      3.30 o
  -9   4  11        6.93        6.60      2.99 o
  -8   4  11      146.98      155.83      5.26 o
  -7   4  11      120.48      118.97      3.77 o
  -6   4  11       96.83       98.83      3.24 o
  -5   4  11      918.34      896.23     12.77 o
  -4   4  11     1074.95     1056.66     14.89 o
  -3   4  11     1363.44     1332.06     18.44 o
  -2   4  11      109.65      139.55      6.90 o
  -1   4  11      212.62      232.01      3.86 o
   0   4  11        5.54        8.25      1.54 o
   1   4  11      915.54      895.79     10.15 o
   2   4  11       55.20       49.39      1.40 o
   3   4  11      260.76      242.36      4.37 o
   4   4  11      510.72      540.33     10.47 o
   5   4  11      187.00      200.85      5.25 o
   6   4  11      187.85      176.66      8.03 o
   7   4  11      246.95      268.98     10.61 o
 -10   5  11       61.72       58.24      5.72 o
  -9   5  11      206.51      218.86      9.58 o
  -8   5  11       24.19       30.02      4.50 o
  -7   5  11      591.74      627.88     11.14 o
  -6   5  11       17.92       17.62      1.27 o
  -5   5  11      222.75      207.12      5.29 o
  -4   5  11      184.38      186.41      3.92 o
  -3   5  11     2321.12     2198.08     64.12 o
  -2   5  11     1769.12     1676.19     19.91 o
  -1   5  11      263.03      276.21      6.19 o
   0   5  11      256.69      255.61      3.83 o
   1   5  11      300.57      283.38      4.21 o
   2   5  11       68.87       56.68      1.54 o
   3   5  11     1510.00     1499.17     16.58 o
   4   5  11      102.96      114.27      3.87 o
   5   5  11      923.64      956.07     17.01 o
   6   5  11      261.08      282.58     10.67 o
   7   5  11       23.10       23.65      4.12 o
  -9   6  11       58.61       61.04      2.35 o
  -8   6  11        0.65        0.08      0.90 o
  -7   6  11      316.71      330.63      8.09 o
  -6   6  11      491.29      490.34      8.11 o
  -5   6  11      645.02      632.34      9.96 o
  -4   6  11     1161.16     1164.21     16.78 o
  -3   6  11       13.72       17.36      2.40 o
  -2   6  11       22.41       23.40      1.39 o
  -1   6  11      435.09      412.76      6.29 o
   0   6  11      456.14      470.97      6.18 o
   1   6  11      328.90      332.05      4.88 o
   2   6  11      129.64      137.80      2.87 o
   3   6  11      104.41      112.73      2.78 o
   4   6  11       26.56       18.16      2.03 o
   5   6  11        0.02        2.17      1.51 o
   6   6  11      130.19      129.76      7.09 o
  -9   7  11       98.67      100.01      3.78 o
  -8   7  11      124.27      126.35      3.70 o
  -7   7  11      176.58      166.34      6.17 o
  -6   7  11      193.16      193.18      4.77 o
  -5   7  11      600.42      592.82      9.76 o
  -4   7  11      126.92      118.01      3.72 o
  -3   7  11        5.83        9.38      1.46 o
  -2   7  11        2.64        4.48      1.49 o
  -1   7  11        6.92        7.37      0.97 o
   0   7  11      405.38      415.07      6.50 o
   1   7  11      421.59      399.04      6.47 o
   2   7  11       26.28       36.51      3.43 o
   3   7  11      171.66      157.78      5.13 o
   4   7  11      320.79      313.38      7.22 o
   5   7  11      236.24      252.03      6.36 o
  -8   8  11        2.37        2.66      1.40 o
  -7   8  11      150.01      150.72      4.40 o
  -6   8  11      350.76      364.68      7.88 o
  -5   8  11     1459.98     1409.58     20.51 o
  -4   8  11      707.54      697.74     11.44 o
  -3   8  11      437.45      438.21      9.54 o
  -2   8  11      204.11      214.40      5.11 o
  -1   8  11      213.80      206.87      4.20 o
   0   8  11      958.14      977.12     12.93 o
   1   8  11      270.90      252.11      4.86 o
   2   8  11       54.68       55.15      3.36 o
   3   8  11      271.13      272.28      7.39 o
   4   8  11       60.71       70.34      4.76 o
  -7   9  11      369.47      400.45      8.72 o
  -6   9  11       23.90       15.91      2.10 o
  -5   9  11        6.54        5.97      1.76 o
  -4   9  11     1199.37     1204.80     18.31 o
  -3   9  11       78.56       76.60      3.67 o
  -2   9  11      115.13      109.46      4.83 o
  -1   9  11       78.23       82.14      2.71 o
   0   9  11      702.08      746.52     10.66 o
   1   9  11       41.53       35.07      3.05 o
   2   9  11       31.69       30.91      7.59 o
   3   9  11       47.60       50.90      4.31 o
  -6  10  11      375.12      377.20     12.57 o
  -5  10  11     1175.35     1191.51     21.04 o
  -4  10  11      426.51      426.90     12.62 o
  -3  10  11      221.38      234.68      8.14 o
  -2  10  11       20.64       24.56      7.13 o
  -1  10  11       22.74       18.45      1.75 o
   0  10  11        6.02        4.37      1.47 o
   1  10  11        1.77        3.95      1.89 o
   0 -12  12      192.99      203.97      5.11 o
   1 -12  12      346.39      360.41      6.99 o
   2 -12  12      119.22      129.62      5.28 o
   3 -12  12        2.28        1.53      2.85 o
  -3 -11  12        4.02       -0.10      1.67 o
  -2 -11  12      437.83      449.29     10.96 o
  -1 -11  12      303.56      317.87      8.59 o
   0 -11  12      593.50      605.65     15.36 o
   1 -11  12        0.07        2.54      1.35 o
   2 -11  12       20.06       16.02      2.41 o
   3 -11  12       59.77       64.97      3.77 o
   4 -11  12       17.81       20.59      2.67 o
   5 -11  12      169.36      170.91      6.90 o
  -4 -10  12       41.67       42.87      3.78 o
  -3 -10  12       45.65       46.83      3.78 o
  -2 -10  12      483.60      494.56     11.33 o
  -1 -10  12      329.00      324.95      8.44 o
   0 -10  12      833.85      837.61     12.89 o
   1 -10  12      401.03      419.62      7.59 o
   2 -10  12      105.35      104.26      3.22 o
   3 -10  12      394.28      380.16      9.17 o
   4 -10  12       42.35       44.22      3.28 o
   5 -10  12      530.57      538.81     14.09 o
   6 -10  12       14.16       16.32      2.52 o
  -6  -9  12       29.08       32.26      2.39 o
  -5  -9  12       48.27       50.29      3.14 o
  -4  -9  12      159.46      164.90      4.74 o
  -3  -9  12      120.76      114.23      3.89 o
  -2  -9  12      251.79      249.92     13.88 o
  -1  -9  12     1330.26     1287.05     19.61 o
   0  -9  12      333.38      326.58      5.34 o
   1  -9  12       32.91       33.37      3.07 o
   2  -9  12      542.92      543.57      8.68 o
   3  -9  12      101.84       96.98      3.46 o
   4  -9  12       36.88       33.59      2.79 o
   5  -9  12        0.06       -0.74      1.47 o
   6  -9  12       39.30       32.56      2.33 o
   7  -9  12      240.14      244.50      5.69 o
  -6  -8  12      116.31      118.39      4.76 o
  -5  -8  12      422.17      424.31      8.15 o
  -4  -8  12      144.02      156.24      4.39 o
  -3  -8  12      768.49      717.32     11.45 o
  -2  -8  12        0.83        0.51      1.26 o
  -1  -8  12      337.30      335.09      4.42 o
   0  -8  12      102.48      102.31      3.40 o
   1  -8  12     1365.70     1360.25     15.26 o
   2  -8  12     1149.21     1110.20     12.80 o
   3  -8  12        2.12        2.42      0.82 o
   4  -8  12       94.72       84.94      5.54 o
   5  -8  12       15.11       12.82      1.55 o
   6  -8  12        8.58       12.38      1.63 o
   7  -8  12      670.62      699.55     11.33 o
   8  -8  12      382.12      400.77      7.94 o
  -7  -7  12      170.02      191.15      8.91 o
  -6  -7  12       43.86       52.74      3.72 o
  -5  -7  12      525.33      498.75     11.07 o
  -4  -7  12      143.77      149.37      4.06 o
  -3  -7  12      417.58      384.56      6.06 o
  -2  -7  12     1375.00     1326.46     14.82 o
  -1  -7  12       43.30       46.54      2.16 o
   0  -7  12     1437.53     1466.42     14.47 o
   1  -7  12        3.81        4.76      0.72 o
   2  -7  12      227.42      221.57      3.28 o
   3  -7  12      910.79      901.20     10.59 o
   4  -7  12       74.33       72.95      2.32 o
   5  -7  12      776.07      784.78     11.81 o
   6  -7  12      153.81      145.63      3.92 o
   7  -7  12      107.57      107.14      3.48 o
   8  -7  12      292.38      268.78      5.85 o
  -8  -6  12      297.56      290.84     16.85 o
  -7  -6  12      412.62      381.54      9.32 o
  -6  -6  12        0.76       -0.34      2.14 o
  -5  -6  12      342.43      315.05      7.79 o
  -4  -6  12      445.25      408.85      7.24 o
  -3  -6  12     1217.51     1274.06     14.18 o
  -2  -6  12       92.25       85.81      2.16 o
  -1  -6  12      388.27      376.96      5.19 o
   0  -6  12      917.17      924.49      9.51 o
   1  -6  12      229.91      228.55      4.98 o
   2  -6  12       76.22       82.04      3.03 o
   3  -6  12      221.26      216.87      3.14 o
   4  -6  12       85.68       92.00      1.91 o
   5  -6  12        4.34        9.03      1.25 o
   6  -6  12     1421.30     1432.60     19.74 o
   7  -6  12      726.05      733.93     11.48 o
   8  -6  12      136.79      132.11      3.97 o
   9  -6  12        9.11        7.76      1.75 o
  -8  -5  12      365.97      330.24      8.54 o
  -7  -5  12      509.18      500.15     10.84 o
  -6  -5  12      124.78      130.52      3.50 o
  -5  -5  12        0.46        1.95      1.09 o
  -4  -5  12     2069.02     1971.85     26.36 o
  -3  -5  12      354.79      368.96      5.06 o
  -2  -5  12        0.53        0.43      0.61 o
  -1  -5  12      364.55      316.06      4.66 o
   0  -5  12      658.83      645.00      6.31 o
   1  -5  12      566.73      605.30      6.06 o
   2  -5  12      353.01      337.04      4.20 o
   3  -5  12      548.58      515.83      5.35 o
   4  -5  12      175.11      208.11      3.02 o
   5  -5  12      196.65      188.35      3.58 o
   6  -5  12      127.62      109.17      3.19 o
   7  -5  12      242.02      244.27      5.24 o
   8  -5  12       41.30       47.26      2.57 o
   9  -5  12      179.64      190.13      4.95 o
  -9  -4  12       26.64       25.68      2.81 o
  -8  -4  12     1179.59     1128.04     20.23 o
  -7  -4  12      119.03      101.57      4.08 o
  -6  -4  12       62.33       56.84      2.96 o
  -5  -4  12      241.72      262.36      4.90 o
  -4  -4  12        6.76       14.11      2.54 o
  -3  -4  12     1185.66     1180.05     14.57 o
  -2  -4  12      253.21      288.22      4.01 o
  -1  -4  12      365.37      395.88      6.23 o
   0  -4  12      647.78      601.28      5.82 o
   1  -4  12       56.85       63.15      1.31 o
   2  -4  12      518.75      513.06      5.72 o
   3  -4  12      785.16      736.74      7.74 o
   4  -4  12     2375.51     2345.84     20.29 o
   5  -4  12     1032.58      863.50     10.06 o
   6  -4  12        9.21        3.01      1.11 o
   7  -4  12      212.94      201.07      4.93 o
   8  -4  12      527.66      519.37      8.96 o
   9  -4  12        0.79        3.28      1.53 o
  -9  -3  12      191.85      189.09      5.88 o
  -8  -3  12        5.37        5.57      1.70 o
  -7  -3  12       37.62       41.98      3.32 o
  -6  -3  12        1.17        2.83      1.29 o
  -5  -3  12      141.26      149.93      4.12 o
  -4  -3  12      137.86      131.59      3.58 o
  -3  -3  12      998.57      997.48     12.27 o
  -2  -3  12     3008.37     2940.87     53.69 o
  -1  -3  12       35.99       35.90      1.32 o
   0  -3  12      512.33      511.47      5.31 o
   1  -3  12     1625.31     1632.16     14.32 o
   2  -3  12      213.35      209.48      2.63 o
   3  -3  12     2264.83     2209.94     20.90 o
   4  -3  12       85.93       95.51      1.69 o
   5  -3  12     1291.44     1156.99     11.86 o
   6  -3  12      541.64      516.73      7.31 o
   7  -3  12      334.36      302.46      5.96 o
   8  -3  12      339.81      335.05      6.62 o
   9  -3  12        0.45        1.10      1.52 o
 -10  -2  12        1.19        2.06      1.24 o
  -9  -2  12       69.32       80.27      3.13 o
  -8  -2  12        2.01        1.68      1.22 o
  -7  -2  12      188.89      195.14      4.24 o
  -6  -2  12     1863.89     1843.46     24.36 o
  -5  -2  12       19.36       17.11      2.73 o
  -4  -2  12      983.02     1004.75     16.36 o
  -3  -2  12      464.57      477.65      6.25 o
  -2  -2  12      113.48       91.66      1.82 o
  -1  -2  12     3652.91     3649.38     47.44 o
   0  -2  12      741.37      804.24     11.41 o
   1  -2  12      838.84      761.67      7.85 o
   2  -2  12       77.08       64.68      1.42 o
   3  -2  12       18.73       28.79      0.96 o
   4  -2  12      576.92      605.89      6.07 o
   5  -2  12       33.48       34.35      1.26 o
   6  -2  12     1283.75     1392.55     16.76 o
   7  -2  12     1083.93     1081.70     15.61 o
   8  -2  12       67.94       78.23      3.15 o
   9  -2  12        3.27        1.77      1.35 o
 -10  -1  12      131.23      133.97      4.00 o
  -9  -1  12       40.92       35.66      2.22 o
  -8  -1  12       88.89       95.11      2.89 o
  -7  -1  12        3.68        5.07      1.06 o
  -6  -1  12      146.73      137.93      3.71 o
  -5  -1  12     1335.13     1398.52     16.55 o
  -4  -1  12      552.12      524.62      6.82 o
  -3  -1  12      189.58      160.30      3.82 o
  -2  -1  12      484.82      464.94      5.87 o
  -1  -1  12       54.25       41.65      2.28 o
   0  -1  12       20.99       32.15      1.36 o
   1  -1  12     2022.24     1954.00     18.21 o
   2  -1  12     1280.11     1196.72     11.65 o
   3  -1  12      546.13      558.16      5.60 o
   4  -1  12      180.98      181.28      2.48 o
   5  -1  12      849.21      888.26     11.96 o
   6  -1  12      792.02      803.91     12.63 o
   7  -1  12      235.28      252.57      4.72 o
   8  -1  12       66.64       61.01      2.51 o
   9  -1  12       63.34       68.15      2.88 o
 -10   0  12       16.40       18.82      1.82 o
  -9   0  12      262.57      262.75      5.22 o
  -8   0  12      273.79      273.54      4.98 o
  -7   0  12      237.53      220.54      4.87 o
  -6   0  12       91.36       89.88      2.52 o
  -5   0  12     1588.18     1558.66     18.15 o
  -4   0  12        1.94        1.95      0.64 o
  -3   0  12      513.85      605.07      9.18 o
  -2   0  12     3138.08     2983.95     46.58 o
  -1   0  12      819.53      872.18     10.51 o
   0   0  12      479.49      486.91      8.22 o
   1   0  12     1877.47     1871.01     16.15 o
   2   0  12      139.15      157.96      2.59 o
   3   0  12     3147.54     3176.58     25.33 o
   4   0  12      361.17      337.22      6.45 o
   5   0  12      304.38      299.25      4.36 o
   6   0  12        1.16        0.89      0.92 o
   7   0  12      166.87      169.04      4.27 o
   8   0  12      324.58      332.89     11.91 o
 -10   1  12        2.70        2.75      1.22 o
  -9   1  12      577.19      584.67      9.05 o
  -8   1  12        0.15        0.77      1.55 o
  -7   1  12      205.98      205.82      4.82 o
  -6   1  12      379.03      395.68      7.16 o
  -5   1  12      621.61      650.76     10.30 o
  -4   1  12      951.86      947.37     11.82 o
  -3   1  12      490.79      503.81      7.78 o
  -2   1  12     1216.70     1233.32     34.45 o
  -1   1  12      472.05      436.61      5.67 o
   0   1  12      751.66      726.09     12.36 o
   1   1  12     1283.86     1390.55     12.93 o
   2   1  12      454.46      447.07      4.62 o
   3   1  12       11.00       10.10      0.87 o
   4   1  12     1191.95     1219.70     13.59 o
   5   1  12       49.45       51.37      2.14 o
   6   1  12       21.49       20.54      3.22 o
   7   1  12       27.51       23.15      3.63 o
   8   1  12      206.17      225.92      9.55 o
 -10   2  12       36.17       37.57      1.90 o
  -9   2  12      289.90      294.22      8.03 o
  -8   2  12      159.54      157.78      5.28 o
  -7   2  12       70.91       75.18      3.58 o
  -6   2  12      104.30      116.51      4.14 o
  -5   2  12       21.94       26.50      3.67 o
  -4   2  12     3551.93     3646.94     56.65 o
  -3   2  12      747.82      785.01     13.42 o
  -2   2  12        2.21        4.82      1.37 o
  -1   2  12     1376.25     1331.17     14.19 o
   0   2  12      417.62      419.64      5.15 o
   1   2  12      725.25      753.39      7.60 o
   2   2  12      105.12       95.92      1.72 o
   3   2  12     3946.54     3801.28     39.45 o
   4   2  12      227.90      229.00      3.63 o
   5   2  12      143.48      135.15      3.04 o
   6   2  12      156.65      111.96      5.94 o
   7   2  12       70.63       86.02      5.96 o
   8   2  12      262.82      270.57     10.84 o
 -10   3  12      476.04      514.96     15.25 o
  -9   3  12        7.10       15.16      3.33 o
  -8   3  12       44.49       45.70      4.50 o
  -7   3  12        7.41       10.04      2.04 o
  -6   3  12      598.13      597.92     19.87 o
  -5   3  12      714.12      754.98     23.55 o
  -4   3  12      304.31      280.19      5.55 o
  -3   3  12      859.41      824.16     14.18 o
  -2   3  12      927.29      892.97     14.62 o
  -1   3  12      177.62      164.13      2.68 o
   0   3  12     1199.93     1014.09     13.24 o
   1   3  12      104.22      101.52      1.78 o
   2   3  12      683.20      739.28      7.73 o
   3   3  12      117.77      108.78      2.62 o
   4   3  12      285.11      275.53      4.72 o
   5   3  12     1112.87     1157.46     16.51 o
   6   3  12       26.22       24.91      3.60 o
 -10   4  12        1.09       -0.95      2.71 o
  -9   4  12       40.71       40.78      4.72 o
  -8   4  12      160.60      169.11      6.09 o
  -7   4  12       11.38       12.41      3.25 o
  -6   4  12      141.03      137.15      5.24 o
  -5   4  12      772.54      782.69     11.50 o
  -4   4  12      175.52      173.87      3.59 o
  -3   4  12      462.96      435.32     10.69 o
  -2   4  12      824.59      788.04     11.05 o
  -1   4  12      638.18      565.44      7.73 o
   0   4  12      467.44      414.38      5.39 o
   1   4  12      561.53      475.73      6.11 o
   2   4  12     1516.63     1444.28     14.13 o
   3   4  12     1172.88     1176.65     15.09 o
   4   4  12       52.89       54.61      4.33 o
   5   4  12      331.37      345.10      7.64 o
   6   4  12       22.54       24.27      3.82 o
   7   4  12      151.51      147.07      7.74 o
  -8   5  12      411.50      431.94     14.67 o
  -7   5  12     1449.62     1485.07     20.57 o
  -6   5  12      590.57      586.58      9.16 o
  -5   5  12      447.51      410.41      6.93 o
  -4   5  12      240.58      236.41      6.16 o
  -3   5  12     1685.66     1606.71     26.69 o
  -2   5  12      492.85      468.93      6.70 o
  -1   5  12       84.32       74.73      3.04 o
   0   5  12       17.19       14.10      1.03 o
   1   5  12      576.69      487.37      6.36 o
   2   5  12       83.88       84.83      2.18 o
   3   5  12      527.05      519.21      7.75 o
   4   5  12      136.13      144.25      4.44 o
   5   5  12       22.41       29.50      2.40 o
   6   5  12      318.16      315.95     11.38 o
  -9   6  12       16.96       15.37      1.55 o
  -8   6  12      212.58      219.08      4.85 o
  -7   6  12      211.91      218.35      5.68 o
  -6   6  12      115.26      111.05      4.93 o
  -5   6  12     1150.07     1143.87     16.60 o
  -4   6  12       45.41       41.73      2.10 o
  -3   6  12      992.89      954.10     13.78 o
  -2   6  12      388.67      371.87      5.81 o
  -1   6  12      102.26       95.24      2.59 o
   0   6  12      746.19      748.57      9.04 o
   1   6  12      163.31      147.28      3.32 o
   2   6  12      307.16      269.19      5.90 o
   3   6  12       65.84       66.53      2.51 o
   4   6  12      372.64      381.09      8.24 o
   5   6  12      352.05      374.37      8.27 o
  -9   7  12       41.56       44.56      2.72 o
  -8   7  12        4.47        4.93      1.36 o
  -7   7  12      204.75      218.17      7.61 o
  -6   7  12        7.01        5.41      1.24 o
  -5   7  12      447.82      450.74      7.98 o
  -4   7  12      242.29      249.62      5.98 o
  -3   7  12      184.92      187.10      4.12 o
  -2   7  12      257.44      251.14      4.61 o
  -1   7  12       11.41        9.36      1.17 o
   0   7  12     1037.22      992.49     12.96 o
   1   7  12      405.56      383.47      6.30 o
   2   7  12      914.19      903.63     17.17 o
   3   7  12       12.32       10.97      1.91 o
   4   7  12        0.10       -0.12      1.38 o
   5   7  12      178.87      207.28      5.67 o
  -8   8  12        6.87        8.22      1.63 o
  -7   8  12      236.07      271.71      6.44 o
  -6   8  12      135.03      146.87      4.48 o
  -5   8  12       91.29       91.14      3.24 o
  -4   8  12      746.23      740.83     12.11 o
  -3   8  12      429.35      410.67     14.63 o
  -2   8  12     1024.68     1007.23     15.62 o
  -1   8  12      338.64      349.61      5.98 o
   0   8  12       15.60       19.32      1.62 o
   1   8  12      395.24      401.38      7.59 o
   2   8  12        6.61        3.44      1.79 o
   3   8  12       95.11       99.28      4.35 o
  -7   9  12        7.36        7.22      1.76 o
  -6   9  12      722.71      723.37     13.73 o
  -5   9  12      286.39      277.09      6.94 o
  -4   9  12       12.44       11.77      1.82 o
  -3   9  12      377.92      363.57      7.49 o
  -2   9  12       27.31       32.22      2.79 o
  -1   9  12      106.01      111.53      3.24 o
   0   9  12      350.44      370.67      7.88 o
   1   9  12       28.27       33.78      4.79 o
   2   9  12      165.22      158.64      9.15 o
  -5  10  12      171.54      162.70      7.87 o
  -4  10  12        3.24        5.21      1.86 o
  -3  10  12       94.77       90.62      8.92 o
  -2  10  12        1.07        1.65      1.53 o
  -1  10  12        3.23        4.90      1.35 o
   0  10  12      162.33      154.43      5.76 o
   1 -12  13       17.05       20.31      2.18 o
   2 -12  13       15.28       15.84      2.57 o
  -2 -11  13      592.96      593.38     13.32 o
  -1 -11  13      408.99      419.71     13.03 o
   0 -11  13      123.49      127.75      3.76 o
   1 -11  13      835.59      815.46     12.80 o
   2 -11  13        1.40        3.30      1.33 o
   3 -11  13      240.89      234.26      7.06 o
   4 -11  13        2.08        0.59      1.51 o
   5 -11  13       56.69       54.86      3.87 o
  -4 -10  13      147.71      144.27      5.82 o
  -3 -10  13      708.70      700.55     14.92 o
  -2 -10  13       36.37       31.96      3.16 o
  -1 -10  13     1049.17     1041.65     28.17 o
   0 -10  13      793.50      766.56     11.99 o
   1 -10  13       85.89       90.02      4.22 o
   2 -10  13      228.72      235.33      5.93 o
   3 -10  13        6.04        5.75      1.83 o
   4 -10  13      572.86      560.10     25.60 o
   5 -10  13       12.36       16.00      2.49 o
   6 -10  13      521.56      531.43     15.05 o
  -5  -9  13      215.47      223.78      6.13 o
  -4  -9  13       19.20       18.47      3.25 o
  -3  -9  13      470.78      470.73      8.68 o
  -2  -9  13       23.07       22.18      2.65 o
  -1  -9  13       20.99       19.69      2.47 o
   0  -9  13        4.30        4.52      1.03 o
   1  -9  13      141.45      140.51      3.71 o
   2  -9  13      852.53      873.33     13.20 o
   3  -9  13       40.26       38.66      2.10 o
   4  -9  13       35.50       40.13      3.06 o
   5  -9  13      489.34      536.48     11.79 o
   6  -9  13      141.87      140.06      5.60 o
   7  -9  13      224.37      200.68      6.47 o
  -6  -8  13      136.02      142.52      5.98 o
  -5  -8  13      376.81      381.63      8.64 o
  -4  -8  13       16.53       17.19      1.99 o
  -3  -8  13      207.33      183.16      4.66 o
  -2  -8  13      471.54      445.05      7.97 o
  -1  -8  13      292.29      289.19      5.05 o
   0  -8  13      366.18      373.06      9.67 o
   1  -8  13      213.39      202.62      3.54 o
   2  -8  13      304.02      306.60      5.41 o
   3  -8  13      218.65      213.43      3.98 o
   4  -8  13        0.74        3.33      1.53 o
   5  -8  13       32.50       29.39      3.52 o
   6  -8  13       30.06       31.84      2.25 o
   7  -8  13        6.02       14.08      2.48 o
  -7  -7  13      111.71      106.36      5.11 o
  -6  -7  13       44.03       39.28      3.34 o
  -5  -7  13       34.34       30.67      2.90 o
  -4  -7  13      115.94      111.99      3.57 o
  -3  -7  13       10.62       16.74      3.06 o
  -2  -7  13      522.18      498.64      6.72 o
  -1  -7  13       96.10      104.62      2.46 o
   0  -7  13       31.35       33.51      1.32 o
   1  -7  13      596.62      625.26      7.79 o
   2  -7  13      379.35      396.29      4.98 o
   3  -7  13        4.98        4.51      0.88 o
   4  -7  13      379.05      352.47      5.43 o
   5  -7  13       41.25       37.02      3.88 o
   6  -7  13       93.17       86.51      3.09 o
   7  -7  13        2.36        3.40      1.41 o
   8  -7  13        8.17        8.14      1.67 o
  -8  -6  13      291.65      313.95     18.94 o
  -7  -6  13        3.03        6.62      2.18 o
  -6  -6  13      164.29      163.18      5.53 o
  -5  -6  13      102.79       88.98      4.05 o
  -4  -6  13      250.87      240.01      5.11 o
  -3  -6  13      225.03      213.04      3.66 o
  -2  -6  13      121.41      121.01      2.58 o
  -1  -6  13      540.27      555.75      7.04 o
   0  -6  13       77.08       76.45      1.72 o
   1  -6  13       12.89       15.30      0.93 o
   2  -6  13      122.78      137.67      2.39 o
   3  -6  13      576.55      477.06      6.26 o
   4  -6  13      413.29      379.58      5.67 o
   5  -6  13       26.37       27.90      1.87 o
   6  -6  13      242.20      257.00      5.32 o
   7  -6  13       30.66       32.29      2.21 o
   8  -6  13        0.01        0.54      1.33 o
  -8  -5  13        5.70        9.02      2.32 o
  -7  -5  13      721.61      692.16     13.78 o
  -6  -5  13       71.82       77.58      2.72 o
  -5  -5  13      134.96      149.73      3.78 o
  -4  -5  13      152.92      128.42      3.32 o
  -3  -5  13        1.96        4.22      0.89 o
  -2  -5  13      698.42      712.73      8.46 o
  -1  -5  13     1818.13     1875.51     19.78 o
   0  -5  13     3196.30     3183.75     29.40 o
   1  -5  13       35.89       51.75      1.29 o
   2  -5  13      939.33      881.06      9.26 o
   3  -5  13      674.74      644.00      7.12 o
   4  -5  13      698.31      621.41      6.88 o
   5  -5  13     1545.88     1470.02     17.54 o
   6  -5  13       31.37       25.51      1.88 o
   7  -5  13       63.97       68.61      2.79 o
   8  -5  13      155.45      160.01      5.19 o
  -9  -4  13       52.38       54.17      3.75 o
  -8  -4  13       29.64       25.78      5.12 o
  -7  -4  13      207.00      216.77      6.06 o
  -6  -4  13       22.14       18.15      2.05 o
  -5  -4  13      277.35      285.36      5.23 o
  -4  -4  13     1828.70     1816.53     24.16 o
  -3  -4  13      314.79      315.99      5.22 o
  -2  -4  13     2027.87     2035.39     21.21 o
  -1  -4  13     1325.93     1277.52     17.48 o
   0  -4  13       96.75       83.71      1.59 o
   1  -4  13     3349.03     3437.48     29.35 o
   2  -4  13      356.44      352.05      4.29 o
   3  -4  13     1509.55     1405.96     14.04 o
   4  -4  13      728.87      625.68      6.27 o
   5  -4  13      110.42       95.13      2.02 o
   6  -4  13      626.70      590.53      9.40 o
   7  -4  13       11.05       12.06      1.54 o
   8  -4  13      780.29      788.98     12.41 o
   9  -4  13       34.62       29.98      2.43 o
  -9  -3  13      287.19      284.18      7.37 o
  -8  -3  13        0.90        1.31      1.53 o
  -7  -3  13      395.80      404.23      8.59 o
  -6  -3  13      423.34      438.73      8.83 o
  -5  -3  13        9.68        4.89      3.87 o
  -4  -3  13      344.61      339.72      5.51 o
  -3  -3  13      184.73      182.49      3.98 o
  -2  -3  13     3239.68     3185.59     36.28 o
  -1  -3  13      246.49      237.21      3.37 o
   0  -3  13      179.17      170.14      3.08 o
   1  -3  13      166.30      146.63      2.02 o
   2  -3  13      373.33      358.04      3.94 o
   3  -3  13      432.69      459.40      5.78 o
   4  -3  13        6.76       10.53      0.90 o
   5  -3  13      346.12      304.74      5.27 o
   6  -3  13      764.59      751.39     11.37 o
   7  -3  13      575.64      608.00      9.88 o
   8  -3  13      451.45      475.05      8.50 o
   9  -3  13      285.91      308.70      6.65 o
  -9  -2  13       15.86       19.05      1.95 o
  -8  -2  13      209.45      212.18      4.70 o
  -7  -2  13      191.84      184.83      4.11 o
  -6  -2  13      185.78      196.22      7.88 o
  -5  -2  13      777.73      777.77     14.80 o
  -4  -2  13       60.68       48.89      3.78 o
  -3  -2  13     4436.93     4290.85     48.26 o
  -2  -2  13       40.16       41.04      2.13 o
  -1  -2  13     1272.52     1264.92     17.45 o
   0  -2  13     1238.95     1228.18     14.60 o
   1  -2  13       20.64       24.73      1.22 o
   2  -2  13     1006.16      955.93      9.59 o
   3  -2  13     1051.18     1073.90     12.00 o
   4  -2  13      440.28      417.01      5.48 o
   5  -2  13        6.49        5.44      0.74 o
   6  -2  13      364.87      385.67      6.82 o
   7  -2  13      392.00      407.31      7.35 o
   8  -2  13        2.02        4.75      1.55 o
   9  -2  13      160.00      172.42      5.73 o
 -10  -1  13       38.99       37.33      2.49 o
  -9  -1  13       47.62       40.98      2.33 o
  -8  -1  13       44.23       46.65      2.19 o
  -7  -1  13      781.66      766.04     11.19 o
  -6  -1  13       49.27       52.33      1.87 o
  -5  -1  13       11.94       18.69      1.08 o
  -4  -1  13       22.95       20.33      4.47 o
  -3  -1  13      778.33      781.86     19.52 o
  -2  -1  13     1183.57     1186.26     16.13 o
  -1  -1  13       26.37       31.57      1.15 o
   0  -1  13     1743.30     1780.96     20.52 o
   1  -1  13     2973.92     2861.09     26.26 o
   2  -1  13      562.31      512.19      5.62 o
   3  -1  13       57.32       51.70      1.59 o
   4  -1  13       90.92       84.76      2.65 o
   5  -1  13     1477.68     1481.35     18.21 o
   6  -1  13        7.58       12.21      2.65 o
   7  -1  13      282.39      299.47     10.65 o
   8  -1  13        7.65       15.84      3.41 o
 -10   0  13        1.47        4.54      1.37 o
  -9   0  13      678.96      693.20     10.70 o
  -8   0  13       16.26       18.49      1.92 o
  -7   0  13      301.11      294.65      6.99 o
  -6   0  13        6.12        9.40      0.90 o
  -5   0  13      922.35      930.02     11.31 o
  -4   0  13      136.90      154.00      3.59 o
  -3   0  13        0.59        1.61      1.28 o
  -2   0  13      223.58      211.43      3.03 o
  -1   0  13      477.99      466.73      8.79 o
   0   0  13      308.25      313.41      4.58 o
   1   0  13      707.27      687.67      7.67 o
   2   0  13        9.82       17.15      0.87 o
   3   0  13     1032.86      984.74     11.01 o
   4   0  13        4.43        7.23      0.84 o
   5   0  13     1980.80     1986.28     30.71 o
   6   0  13       11.89       20.41      3.19 o
   7   0  13       50.33       46.42      4.38 o
   8   0  13       73.45       81.04      5.87 o
 -10   1  13      291.23      299.13      7.22 o
  -9   1  13       24.23       27.22      4.99 o
  -8   1  13      755.62      776.02     15.40 o
  -7   1  13      136.78      145.20      3.94 o
  -6   1  13       38.06       52.13      3.65 o
  -5   1  13      167.50      162.76      4.12 o
  -4   1  13       41.58       36.40      1.52 o
  -3   1  13      170.41      152.14      3.19 o
  -2   1  13      206.56      229.78      3.79 o
  -1   1  13       46.57       45.77      2.04 o
   0   1  13      558.30      554.02      7.16 o
   1   1  13        2.71        6.78      1.48 o
   2   1  13       28.31       21.30      0.99 o
   3   1  13       45.90       49.83      1.40 o
   4   1  13        3.33        4.75      1.06 o
   5   1  13        9.05       13.14      1.38 o
   6   1  13       17.19       14.68      2.83 o
   7   1  13      759.40      813.53     22.28 o
   8   1  13       49.03       55.58      5.32 o
 -10   2  13       47.51       52.41      4.03 o
  -9   2  13      218.93      227.78      6.92 o
  -8   2  13      288.78      301.43      8.30 o
  -7   2  13      454.14      466.43     10.83 o
  -6   2  13       46.72       48.25      4.68 o
  -5   2  13      266.57      265.45     10.92 o
  -4   2  13      265.29      277.45      6.43 o
  -3   2  13      168.62      164.32      3.38 o
  -2   2  13       27.85       15.03      1.24 o
  -1   2  13      112.17      113.74      2.53 o
   0   2  13      937.82      987.13     11.90 o
   1   2  13      543.78      534.84      6.48 o
   2   2  13      442.71      430.90      4.59 o
   3   2  13      134.53      136.63      2.98 o
   4   2  13      393.31      401.98      5.48 o
   5   2  13      419.80      435.13      7.31 o
   6   2  13        4.94        4.72      2.58 o
   8   2  13      296.27      312.18     11.87 o
 -10   3  13      439.97      467.95     11.45 o
  -9   3  13       36.34       45.05      5.06 o
  -8   3  13      120.51      118.54      7.60 o
  -7   3  13      422.05      415.23     15.72 o
  -6   3  13      570.26      567.23     19.33 o
  -5   3  13     1400.77     1393.18     22.83 o
  -4   3  13      244.51      254.07      5.33 o
  -3   3  13       34.61       31.68      1.73 o
  -2   3  13      226.60      237.19      3.74 o
  -1   3  13      455.29      431.61      5.58 o
   0   3  13      286.38      213.07      3.04 o
   1   3  13       14.75       10.87      0.91 o
   2   3  13        0.66        2.28      1.18 o
   3   3  13     1037.22     1062.74     15.39 o
   4   3  13      450.94      463.28      7.73 o
   5   3  13      125.20      147.25      4.45 o
   6   3  13       34.07       38.13      4.38 o
   7   3  13       56.04       60.56      5.40 o
  -8   4  13     1039.58     1070.67     21.91 o
  -7   4  13      246.28      250.15      7.68 o
  -6   4  13      229.22      229.04      4.26 o
  -5   4  13       51.89       49.25      2.47 o
  -4   4  13     2065.54     2007.22     27.13 o
  -3   4  13      418.63      420.03     25.20 o
  -2   4  13      538.43      515.78      7.79 o
  -1   4  13      876.65      910.26     11.67 o
   0   4  13      236.10      214.88      3.43 o
   1   4  13      551.79      523.32      6.67 o
   2   4  13       29.55       43.20      1.61 o
   3   4  13        0.78        1.79      1.26 o
   4   4  13      624.73      641.74     23.55 o
   5   4  13       17.50       18.50      1.99 o
   6   4  13      114.42      130.23      6.96 o
   7   4  13       62.40       68.33      5.68 o
  -8   5  13      682.87      702.52     21.19 o
  -7   5  13       83.15       86.22      2.38 o
  -6   5  13      110.34      119.79      2.97 o
  -5   5  13        7.51        7.09      1.07 o
  -4   5  13      493.66      478.44      8.00 o
  -3   5  13     3329.63     3179.61     42.16 o
  -2   5  13     1575.64     1525.89     18.53 o
  -1   5  13      651.91      591.57      8.30 o
   0   5  13       75.43       77.84      1.83 o
   1   5  13       58.85       48.02      1.70 o
   2   5  13      642.64      693.03      8.59 o
   3   5  13       91.49       87.38      2.56 o
   4   5  13     1044.86     1074.79     18.72 o
   5   5  13       59.98       65.80      4.07 o
   6   5  13        5.26        7.67      3.19 o
  -9   6  13        2.91        3.26      1.32 o
  -8   6  13      227.42      244.39      7.98 o
  -7   6  13      175.95      193.97      4.26 o
  -6   6  13       10.94       10.18      1.31 o
  -5   6  13       24.93       19.79      1.57 o
  -4   6  13       49.34       49.11      2.25 o
  -3   6  13      143.17      143.27      3.58 o
  -2   6  13     1100.02     1056.12     13.59 o
  -1   6  13      789.16      752.78     10.31 o
   0   6  13      858.93      847.84     11.28 o
   1   6  13      274.23      277.37      5.46 o
   2   6  13        1.00        0.24      1.09 o
   3   6  13       71.58       61.34      3.21 o
   4   6  13       21.29       24.58      2.85 o
   5   6  13      252.19      253.07      6.36 o
  -8   7  13      114.69      115.50      4.16 o
  -7   7  13      106.70      108.74      3.53 o
  -6   7  13      503.50      522.48      9.02 o
  -5   7  13       34.42       29.16      2.01 o
  -4   7  13      877.66      874.07     15.54 o
  -3   7  13       84.14       84.62      3.08 o
  -2   7  13       21.34       22.61      1.92 o
  -1   7  13     1018.47     1015.15     17.26 o
   0   7  13       30.28       44.97      3.72 o
   1   7  13      162.42      146.80      3.53 o
   2   7  13       23.63       19.94      2.30 o
   3   7  13       11.32       17.73      2.28 o
   4   7  13      199.75      197.40      7.91 o
  -7   8  13      248.38      253.94      7.36 o
  -6   8  13     1500.24     1496.77     22.33 o
  -5   8  13       45.30       44.99      2.59 o
  -4   8  13        0.69        2.18      1.30 o
  -3   8  13       90.21       82.83      4.58 o
  -2   8  13      103.22       95.23      3.58 o
  -1   8  13      421.66      420.94      6.88 o
   0   8  13      495.95      487.42      7.71 o
   1   8  13       50.91       62.64      2.78 o
   2   8  13      130.25      111.01      5.03 o
   3   8  13        0.04        2.86      3.17 o
  -6   9  13      255.38      261.36     17.24 o
  -5   9  13      337.56      319.16      8.01 o
  -4   9  13      465.82      457.88      8.79 o
  -3   9  13       33.73       33.70      2.50 o
  -2   9  13        2.71        0.87      1.35 o
  -1   9  13       90.12       98.85      3.14 o
   0   9  13        2.68        2.79      1.24 o
   1   9  13      137.24      157.14      5.65 o
  -4  10  13      353.49      367.71      8.84 o
  -3  10  13       16.56       20.71      2.53 o
  -2  10  13      409.98      407.99      8.49 o
  -1  10  13       13.45       15.42      1.75 o
  -2 -11  14       13.43       14.12      3.78 o
  -1 -11  14       73.25       88.03      4.47 o
   0 -11  14       10.76       14.54      2.47 o
   1 -11  14      100.62      111.74      3.56 o
   2 -11  14        8.91        5.66      1.44 o
   3 -11  14      242.25      239.97      7.15 o
   4 -11  14      450.40      454.86     10.89 o
  -4 -10  14       71.22       76.58      4.69 o
  -3 -10  14      204.86      212.84      7.35 o
  -2 -10  14      863.12      845.69     17.04 o
  -1 -10  14      130.83      135.67      5.21 o
   0 -10  14      951.85      951.50     14.28 o
   1 -10  14       29.55       24.63      1.99 o
   2 -10  14      122.42      127.05      4.00 o
   3 -10  14        1.47        1.83      1.68 o
   4 -10  14        1.20        2.94      2.03 o
   5 -10  14      125.71      120.22      5.01 o
   6 -10  14      259.26      253.51      7.58 o
  -5  -9  14       10.63        9.71      2.04 o
  -4  -9  14       69.14       71.03      3.36 o
  -3  -9  14      207.46      203.47      5.22 o
  -2  -9  14      117.79      123.47      4.89 o
  -1  -9  14       55.23       62.91      5.88 o
   0  -9  14      362.94      344.10      7.71 o
   1  -9  14      147.09      152.24      3.89 o
   2  -9  14       10.59        9.12      1.45 o
   3  -9  14      827.72      818.12     12.50 o
   4  -9  14      233.34      248.36     10.46 o
   5  -9  14       84.40       97.72      4.32 o
   6  -9  14      308.16      313.52     10.55 o
   7  -9  14        4.38        3.60      2.05 o
  -6  -8  14      497.61      507.90     11.90 o
  -5  -8  14        0.55        2.43      1.61 o
  -4  -8  14       60.05       60.10      2.99 o
  -3  -8  14       18.59       25.39      2.17 o
  -2  -8  14      965.77      951.43     16.39 o
  -1  -8  14      377.29      407.59      7.45 o
   0  -8  14      228.57      221.81      4.11 o
   1  -8  14      336.34      344.52      5.47 o
   2  -8  14      422.61      418.93      7.97 o
   3  -8  14       44.00       43.93      1.90 o
   4  -8  14      512.10      483.08     15.65 o
   5  -8  14      807.30      829.47     24.39 o
   6  -8  14       65.20       66.51      3.73 o
   7  -8  14        2.01        4.47      2.01 o
  -7  -7  14       58.67       67.93      4.25 o
  -6  -7  14      494.07      506.42     11.52 o
  -5  -7  14      109.83      112.13      5.59 o
  -4  -7  14       54.21       59.02      2.81 o
  -3  -7  14      208.99      221.85      4.98 o
  -2  -7  14       83.72       93.97      2.63 o
  -1  -7  14       48.34       59.34      1.96 o
   0  -7  14       43.70       45.17      1.47 o
   1  -7  14     2226.52     2130.22     40.67 o
   2  -7  14     1373.81     1410.09     15.36 o
   3  -7  14      321.40      314.54      5.12 o
   4  -7  14      290.03      281.91     11.32 o
   5  -7  14        2.52        3.94      1.61 o
   6  -7  14      629.69      621.76     22.53 o
   7  -7  14       95.75       90.47      6.27 o
   8  -7  14      100.91      105.44      4.71 o
  -8  -6  14      308.12      327.46      8.88 o
  -7  -6  14      147.73      155.39      5.69 o
  -6  -6  14       84.89       92.59     11.34 o
  -5  -6  14      112.17      129.91      4.77 o
  -4  -6  14       31.55       23.41      1.79 o
  -3  -6  14      458.44      474.64      6.91 o
  -2  -6  14      234.54      237.76      3.90 o
  -1  -6  14      100.64      110.80      2.48 o
   0  -6  14     1047.16     1060.69     10.80 o
   1  -6  14      271.75      283.77      3.84 o
   2  -6  14      652.75      643.33      7.22 o
   3  -6  14      812.69      737.96      8.95 o
   4  -6  14       96.00       97.81      2.44 o
   5  -6  14      403.87      396.45      8.90 o
   6  -6  14      114.78      125.64      8.99 o
   7  -6  14      221.85      219.27      5.08 o
   8  -6  14        2.17        3.37      1.54 o
  -8  -5  14      101.86       93.80      4.93 o
  -7  -5  14       90.51       92.15      4.26 o
  -6  -5  14        8.68        8.35      1.91 o
  -5  -5  14      360.78      374.81      6.75 o
  -4  -5  14      546.49      576.53      9.18 o
  -3  -5  14       39.09       56.24      2.01 o
  -2  -5  14        5.79        6.42      0.86 o
  -1  -5  14       38.95       41.01      1.52 o
   0  -5  14     1459.59     1491.07     14.48 o
   1  -5  14       86.47       91.15      1.86 o
   2  -5  14       11.07       15.52      0.94 o
   3  -5  14      978.28      858.04      9.15 o
   4  -5  14       57.08       65.95      2.29 o
   5  -5  14       46.11       49.67      2.27 o
   6  -5  14       71.18       64.76      3.00 o
   7  -5  14        0.19        0.27      1.23 o
   8  -5  14     1178.15     1201.35     32.58 o
  -9  -4  14      349.35      364.66     16.09 o
  -8  -4  14      577.30      556.99     11.69 o
  -7  -4  14        7.97       10.89      1.97 o
  -6  -4  14       90.59      104.11      3.93 o
  -5  -4  14      133.34      131.44      7.66 o
  -4  -4  14      169.91      185.55      4.74 o
  -3  -4  14      259.75      242.12      4.19 o
  -2  -4  14      749.56      741.91      8.61 o
  -1  -4  14     3188.62     3262.62     33.12 o
   0  -4  14       10.25       11.35      0.90 o
   1  -4  14        9.72       10.24      0.76 o
   2  -4  14       14.33       13.24      0.79 o
   3  -4  14      314.71      306.47      4.60 o
   4  -4  14      514.62      501.44      7.30 o
   5  -4  14     1347.10     1309.60     15.87 o
   6  -4  14        1.39        2.49      1.46 o
   7  -4  14       32.08       27.07      2.05 o
   8  -4  14       89.28       95.27      3.47 o
  -9  -3  14       19.57       24.79      2.59 o
  -8  -3  14      193.22      183.18      5.46 o
  -7  -3  14      345.27      334.41      8.73 o
  -6  -3  14       55.19       65.97      2.99 o
  -5  -3  14     1643.43     1608.41     25.97 o
  -4  -3  14       30.55       31.48      1.34 o
  -3  -3  14      228.08      222.50      3.75 o
  -2  -3  14       90.41       83.15      3.36 o
  -1  -3  14     1902.85     1875.38     21.73 o
   0  -3  14     1233.34     1254.98     15.12 o
   1  -3  14       62.93       75.72      1.73 o
   2  -3  14      604.23      623.84      6.74 o
   3  -3  14        7.45        4.79      0.74 o
   4  -3  14      481.50      526.57      7.43 o
   5  -3  14       87.59       93.45      2.72 o
   6  -3  14        1.39       25.10      3.39 o
   7  -3  14      403.54      430.57     13.55 o
   8  -3  14        0.82        2.49      2.72 o
  -9  -2  14       60.48       63.49      3.34 o
  -8  -2  14       24.07       26.68      2.88 o
  -7  -2  14      523.22      530.50     10.16 o
  -6  -2  14      191.08      194.06      4.82 o
  -5  -2  14       43.57       52.28      2.39 o
  -4  -2  14       18.29       19.35      1.91 o
  -3  -2  14      903.72      869.09     12.39 o
  -2  -2  14       36.56       43.57      2.41 o
  -1  -2  14     1257.05     1258.78     17.51 o
   0  -2  14     1821.22     1781.39     20.69 o
   1  -2  14      873.29      835.44      9.48 o
   2  -2  14       48.44       53.04      1.37 o
   3  -2  14     1719.02     1666.98     18.02 o
   4  -2  14       28.18       31.03      1.21 o
   5  -2  14      164.51      168.77      5.54 o
   6  -2  14       56.52       56.63      4.26 o
   7  -2  14       97.94       83.90      5.40 o
   8  -2  14       69.97       71.61      5.51 o
  -9  -1  14       51.44       60.00      2.90 o
  -8  -1  14       71.56       70.37      2.57 o
  -7  -1  14      899.28      891.62     12.77 o
  -6  -1  14      235.81      230.18      4.28 o
  -5  -1  14      494.25      520.81      8.09 o
  -4  -1  14      460.61      472.69      7.82 o
  -3  -1  14       59.98       54.39      2.25 o
  -2  -1  14       53.58       65.55      1.86 o
  -1  -1  14      681.21      686.14     10.17 o
   0  -1  14       85.88      102.08      2.25 o
   1  -1  14        7.03       12.80      1.23 o
   2  -1  14     7626.22     7330.65     68.23 o
   3  -1  14        5.48        5.34      0.76 o
   4  -1  14       10.54       11.29      1.20 o
   5  -1  14      497.27      481.35      9.48 o
   6  -1  14      132.43      138.95      6.55 o
   7  -1  14      242.25      288.88     10.53 o
   8  -1  14       36.46       34.67      4.45 o
 -10   0  14       69.75       70.61      2.83 o
  -9   0  14       33.57       34.34      4.55 o
  -8   0  14      431.14      437.45      7.11 o
  -7   0  14      113.11      115.48      2.76 o
  -6   0  14      215.08      215.61      4.70 o
  -5   0  14      536.31      529.85      9.66 o
  -4   0  14       45.85       44.48      1.87 o
  -3   0  14     1023.09     1021.22     17.26 o
  -2   0  14       23.57       31.53      1.43 o
  -1   0  14     2522.97     2496.92     34.43 o
   0   0  14        4.35        7.48      1.09 o
   1   0  14      189.51      198.61      3.47 o
   2   0  14     2654.27     2669.34     27.08 o
   3   0  14      202.26      191.04      3.55 o
   4   0  14      162.83      157.38      2.99 o
   5   0  14        1.56        1.98      0.96 o
   6   0  14       63.53       13.19      2.31 o
   7   0  14      462.63      482.54     15.05 o
   8   0  14        0.14       -0.57      2.69 o
 -10   1  14       33.57       32.54      2.39 o
  -9   1  14       73.38       79.06      8.50 o
  -8   1  14        4.91        7.12      2.64 o
  -7   1  14       74.60       84.18      5.96 o
  -6   1  14       87.98       92.50      6.14 o
  -5   1  14      435.45      454.44      8.29 o
  -4   1  14      375.45      342.59      8.85 o
  -3   1  14      937.86      946.95     13.91 o
  -2   1  14       88.34       72.31      1.85 o
  -1   1  14        0.36        0.90      0.63 o
   0   1  14     1814.52     1749.61     20.27 o
   1   1  14        0.70        3.30      0.74 o
   2   1  14      202.98      182.91      2.83 o
   3   1  14     1013.98      921.35     13.98 o
   4   1  14       65.87       58.34      1.77 o
   5   1  14      299.98      331.49      7.88 o
   6   1  14       35.46       34.87      4.03 o
   8   1  14        1.43       -0.30      2.90 o
  -7   2  14       73.33       76.29      5.93 o
  -6   2  14        5.26        9.14      2.82 o
  -5   2  14      948.64      972.01     16.35 o
  -4   2  14     1242.28     1240.74     20.69 o
  -3   2  14        5.66        9.28      2.64 o
  -2   2  14      238.41      215.17      3.52 o
  -1   2  14      199.34      196.08      3.75 o
   0   2  14        8.17        5.32      0.79 o
   1   2  14     1873.24     1850.10     19.41 o
   2   2  14       97.09       84.92      2.26 o
   3   2  14      203.72      221.38      4.01 o
   4   2  14        2.30        4.92      1.01 o
   5   2  14      106.38      115.19      3.89 o
   6   2  14      491.77      512.59     15.49 o
   7   2  14       35.45       41.40      4.74 o
  -8   3  14      163.83      170.42      9.43 o
  -7   3  14      636.79      667.68     22.50 o
  -6   3  14       53.11       55.79      5.40 o
  -5   3  14      189.22      196.76      4.39 o
  -4   3  14     1235.13     1185.15     20.04 o
  -3   3  14      348.41      376.96      7.61 o
  -2   3  14        1.29        2.38      0.76 o
  -1   3  14     1586.72     1589.97     19.14 o
   0   3  14     1114.55     1048.65     11.71 o
   1   3  14      151.67      169.41      3.03 o
   2   3  14      420.06      432.30      6.29 o
   3   3  14        0.57        4.86      2.84 o
   4   3  14     1328.36     1308.25     26.63 o
   5   3  14       53.73       54.19      2.88 o
   6   3  14      122.55      136.48      7.05 o
   7   3  14       16.29       16.21      3.78 o
  -8   4  14      368.60      387.04     10.48 o
  -7   4  14        2.96        3.61      2.40 o
  -6   4  14       38.00       37.72      1.67 o
  -5   4  14     1114.69     1120.96     16.11 o
  -4   4  14      259.60      264.59      5.12 o
  -3   4  14       14.39       11.83      1.24 o
  -2   4  14      984.17      965.96     13.55 o
  -1   4  14       75.48       74.22      2.17 o
   0   4  14       27.88       46.47      2.54 o
   1   4  14      326.53      326.40      4.78 o
   2   4  14      803.05      749.98      9.09 o
   3   4  14      640.18      617.01     20.16 o
   4   4  14       11.84       13.75      1.82 o
   5   4  14       51.28       55.45      3.04 o
   6   4  14      286.08      312.79     11.27 o
  -8   5  14      390.98      398.96     10.92 o
  -7   5  14     1027.28     1065.18     18.59 o
  -6   5  14      213.80      218.67      4.49 o
  -5   5  14      196.91      203.04      7.77 o
  -4   5  14       59.78       64.87      2.58 o
  -3   5  14       55.79       60.99      2.40 o
  -2   5  14     1508.75     1458.00     17.92 o
  -1   5  14      131.86      134.95      3.09 o
   0   5  14      230.65      195.98      3.08 o
   1   5  14      371.09      364.23      5.91 o
   2   5  14      662.12      592.74      8.55 o
   3   5  14      223.04      201.87      8.65 o
   4   5  14      171.32      164.39      7.97 o
   5   5  14       40.83       42.60      2.78 o
  -9   6  14      663.05      681.79     14.58 o
  -8   6  14       32.13       34.18      2.03 o
  -7   6  14        5.10        5.14      1.17 o
  -6   6  14      354.42      362.32      6.68 o
  -5   6  14       11.90       13.79      1.46 o
  -4   6  14      742.44      733.22     11.66 o
  -3   6  14       35.28       36.63      3.75 o
  -2   6  14      319.05      311.84      5.33 o
  -1   6  14      669.53      636.33     10.62 o
   0   6  14      296.64      275.60      4.97 o
   1   6  14      656.87      621.19      8.95 o
   2   6  14      507.91      518.01      9.55 o
   3   6  14       48.43       54.06      3.21 o
   4   6  14      235.64      217.20      8.41 o
   5   6  14        3.15        4.72      1.70 o
  -8   7  14      867.43      907.42     15.85 o
  -7   7  14      313.55      301.49      6.28 o
  -6   7  14        3.77        4.21      1.33 o
  -5   7  14       11.10       10.51      1.49 o
  -4   7  14      635.19      602.13     11.56 o
  -3   7  14      797.63      780.62     12.60 o
  -2   7  14      326.06      334.72      9.96 o
  -1   7  14       87.99       95.72      3.37 o
   0   7  14      235.96      226.64      4.53 o
   1   7  14       59.27       59.30      2.42 o
   2   7  14      148.39      143.15      5.09 o
   3   7  14       20.50       22.87      2.53 o
   4   7  14        5.68        5.36      2.29 o
  -7   8  14      395.44      395.67     16.87 o
  -6   8  14       68.43       69.56      3.32 o
  -5   8  14      300.83      303.89      6.47 o
  -4   8  14        1.82        1.19      1.31 o
  -3   8  14        2.34        2.37      1.70 o
  -2   8  14      602.71      622.30     10.88 o
  -1   8  14      142.10      150.70      3.74 o
   0   8  14      411.26      407.52      6.89 o
   1   8  14        6.17        7.60      1.99 o
   2   8  14        7.50        8.60      2.05 o
  -6   9  14       50.92       66.25      3.41 o
  -5   9  14       38.02       38.06      2.90 o
  -4   9  14      110.89      113.53      3.94 o
  -3   9  14       57.92       66.18      3.16 o
  -2   9  14      140.04      127.61      9.17 o
  -1   9  14       69.61       67.12      2.73 o
   0   9  14       66.39       68.08      2.72 o
   1   9  14      525.47      539.61     19.00 o
  -2 -11  15      819.09      783.84     16.38 o
  -1 -11  15      127.73      120.22      5.18 o
   0 -11  15      177.36      180.36      6.10 o
   1 -11  15        1.92        2.86      1.43 o
   2 -11  15      104.98      106.88      3.48 o
   3 -11  15      156.63      163.06      5.77 o
   4 -11  15      368.39      366.14      9.47 o
  -3 -10  15       10.18       10.55      2.54 o
  -2 -10  15       37.19       39.40      3.47 o
  -1 -10  15      338.57      310.43      8.23 o
   0 -10  15      181.32      184.56      6.03 o
   1 -10  15      182.31      179.60      4.44 o
   2 -10  15      134.24      137.70      3.97 o
   3 -10  15      211.38      214.44      6.45 o
   4 -10  15        5.58        4.70      2.17 o
   5 -10  15        1.18        0.26      1.10 o
  -5  -9  15      326.71      322.06      7.17 o
  -4  -9  15      523.56      542.68      9.87 o
  -3  -9  15       21.48       23.67      2.31 o
  -2  -9  15      270.39      264.47      7.37 o
  -1  -9  15      371.93      333.18      8.41 o
   0  -9  15      103.40      101.30      4.27 o
   1  -9  15       70.62       75.44      2.83 o
   2  -9  15      115.31       97.28      3.19 o
   3  -9  15      430.95      449.23      7.86 o
   4  -9  15       65.11       66.17      3.56 o
   5  -9  15       95.39      103.72      5.21 o
   6  -9  15       14.55        9.53      2.27 o
  -6  -8  15      182.32      205.12     15.35 o
  -5  -8  15       69.08       72.33      3.35 o
  -4  -8  15       11.63        6.91      1.73 o
  -3  -8  15       55.37       69.70      3.83 o
  -2  -8  15        4.94        4.36      1.49 o
  -1  -8  15      228.74      239.85      5.31 o
   0  -8  15      146.18      155.67      3.83 o
   1  -8  15       31.16       35.37      1.74 o
   2  -8  15      931.82      925.48     13.75 o
   3  -8  15      320.73      324.49      6.14 o
   4  -8  15      434.25      426.70      9.68 o
   5  -8  15       36.22       34.59      2.94 o
   6  -8  15        0.16        1.39      1.72 o
   7  -8  15      364.69      355.64     12.16 o
  -7  -7  15      425.99      474.58     12.05 o
  -6  -7  15       84.94       85.59      4.54 o
  -5  -7  15       31.55       24.50      2.81 o
  -4  -7  15       68.35       70.06      2.95 o
  -3  -7  15       85.20       96.52      3.30 o
  -2  -7  15      581.10      613.72      9.91 o
  -1  -7  15       23.38       20.93      1.49 o
   0  -7  15      211.20      208.37      3.35 o
   1  -7  15       38.36       41.47      2.06 o
   2  -7  15      924.38      892.72     12.81 o
   3  -7  15      321.66      340.22      5.44 o
   4  -7  15       45.98       52.49      1.94 o
   5  -7  15     1048.36     1051.11     19.45 o
   6  -7  15       33.81       35.26      3.01 o
   7  -7  15      300.72      322.11      8.42 o
  -7  -6  15       89.44       96.71      4.81 o
  -6  -6  15      321.44      313.45      8.59 o
  -5  -6  15      237.25      236.55      6.69 o
  -4  -6  15       10.78       14.09      2.10 o
  -3  -6  15        0.89        1.24      0.94 o
  -2  -6  15      293.85      324.15      5.22 o
  -1  -6  15       79.88       81.70      2.16 o
   0  -6  15     1194.86     1209.13     13.60 o
   1  -6  15     1960.67     1908.51     18.42 o
   2  -6  15      664.36      615.13      7.69 o
   3  -6  15      107.83      104.12      2.58 o
   4  -6  15      494.97      422.61      6.29 o
   5  -6  15       14.47       21.49      2.24 o
   6  -6  15      418.49      397.93      9.20 o
   7  -6  15       44.39       46.61      3.39 o
   8  -6  15       34.21       41.48      3.45 o
  -8  -5  15        2.65        4.54      2.07 o
  -7  -5  15       55.27       53.55      3.55 o
  -6  -5  15      430.68      426.09      9.49 o
  -5  -5  15       40.90       40.32      2.12 o
  -4  -5  15     1272.31     1306.37     18.33 o
  -3  -5  15     1285.26     1263.96     17.41 o
  -2  -5  15      155.69      151.96      2.88 o
  -1  -5  15      862.67      867.28     10.06 o
   0  -5  15       15.57       13.68      1.06 o
   1  -5  15     3420.99     3442.09     31.84 o
   2  -5  15      510.26      489.25      9.75 o
   3  -5  15      322.06      244.86      3.70 o
   4  -5  15     1404.81     1250.47     15.31 o
   5  -5  15       37.63       36.30      1.82 o
   6  -5  15        8.28       12.22      1.95 o
   7  -5  15       10.84        9.88      2.90 o
   8  -5  15      219.39      209.61      9.15 o
  -8  -4  15      124.02      119.36      4.74 o
  -7  -4  15       93.04       89.12      3.95 o
  -6  -4  15        2.98        5.66      2.43 o
  -5  -4  15      580.94      598.10      9.31 o
  -4  -4  15       97.78       90.01      2.41 o
  -3  -4  15      219.42      206.33      3.82 o
  -2  -4  15       46.20       39.89      1.45 o
  -1  -4  15      439.69      431.19      6.27 o
   0  -4  15       17.19       20.55      1.28 o
   1  -4  15      832.42      840.01      9.52 o
   2  -4  15     1622.19     1599.90     16.99 o
   3  -4  15      948.94      908.78     10.57 o
   4  -4  15      217.44      245.91      4.80 o
   5  -4  15       78.98       94.35      4.28 o
   6  -4  15       23.73       24.81      3.46 o
   7  -4  15      163.01      160.45      7.46 o
   8  -4  15       56.03       65.99      5.50 o
  -9  -3  15       99.28       96.80      4.89 o
  -8  -3  15        0.48        0.71      3.62 o
  -7  -3  15       98.74       98.60      3.78 o
  -6  -3  15      188.10      180.10      9.15 o
  -5  -3  15      540.72      517.15     12.43 o
  -4  -3  15        1.75        3.04      1.06 o
  -3  -3  15        0.46        2.05      1.49 o
  -2  -3  15       27.78       33.72      2.06 o
  -1  -3  15      129.75      116.55      2.55 o
   0  -3  15       10.69       15.09      1.12 o
   1  -3  15      667.16      657.85      7.66 o
   2  -3  15      159.81      141.87      2.62 o
   3  -3  15       96.90      100.84      2.21 o
   4  -3  15      204.36      237.29      4.01 o
   5  -3  15       39.35       43.08      2.30 o
   6  -3  15       26.80       21.64      3.29 o
   7  -3  15      187.96      181.18      8.05 o
   8  -3  15        9.53       10.80      3.24 o
  -9  -2  15      249.89      243.43      6.44 o
  -8  -2  15       12.82       12.88      2.41 o
  -7  -2  15        6.85        8.16      1.73 o
  -6  -2  15      475.09      467.26     11.04 o
  -5  -2  15       11.88       15.71      3.51 o
  -4  -2  15      132.16      126.83      3.88 o
  -3  -2  15      576.88      555.19      8.52 o
  -2  -2  15      315.23      349.38      5.96 o
  -1  -2  15     2954.90     2935.53     33.16 o
   0  -2  15      408.74      406.05      6.84 o
   1  -2  15      280.42      282.42      3.87 o
   2  -2  15        2.09        3.15      0.71 o
   3  -2  15      264.79      251.34      3.83 o
   4  -2  15      777.55      781.99      9.25 o
   5  -2  15       41.76       46.03      2.04 o
   6  -2  15      130.03      146.18      6.81 o
   7  -2  15       39.54       51.65      4.71 o
   8  -2  15       31.07       30.18      4.32 o
  -9  -1  15       34.92       35.19      2.21 o
  -8  -1  15      206.44      208.40      5.95 o
  -7  -1  15        0.81       -0.08      1.27 o
  -6  -1  15      238.11      237.43      6.55 o
  -5  -1  15        3.39        6.93      1.19 o
  -4  -1  15      313.27      293.97      7.95 o
  -3  -1  15      736.04      760.39     10.88 o
  -2  -1  15      560.57      521.85      8.05 o
  -1  -1  15       22.06       20.70      1.34 o
   0  -1  15      242.89      250.80      4.07 o
   1  -1  15     1292.99     1293.22     15.59 o
   2  -1  15      547.61      515.89      6.35 o
   3  -1  15       22.62       20.81      2.14 o
   4  -1  15       85.68       78.31      2.01 o
   5  -1  15      262.36      270.98      5.22 o
   6  -1  15        9.93        6.18      2.00 o
   7  -1  15        2.25        2.04      2.59 o
   8  -1  15      468.57      505.53     16.05 o
  -9   0  15       27.28       28.71      2.46 o
  -8   0  15      382.06      394.57      9.45 o
  -7   0  15      689.82      704.74     15.26 o
  -6   0  15      195.89      187.53      5.70 o
  -5   0  15        4.90        6.90      2.85 o
  -4   0  15     1574.93     1518.11     25.07 o
  -3   0  15       16.13       17.96      1.57 o
  -2   0  15     1455.65     1455.05     19.72 o
  -1   0  15      549.73      469.31      7.42 o
   0   0  15       54.20       46.78      1.73 o
   1   0  15      762.45      695.53      9.09 o
   2   0  15      576.18      589.33      7.06 o
   3   0  15      939.39      959.60     14.63 o
   4   0  15      575.15      544.99      7.87 o
   5   0  15      417.42      431.33      7.34 o
   6   0  15      551.33      576.60     16.67 o
   7   0  15      207.99       90.10      5.46 o
   8   0  15      409.36      412.29     14.05 o
  -9   1  15      101.91       97.05      3.43 o
  -8   1  15       20.99       21.12      1.64 o
  -7   1  15      334.54      345.68     15.67 o
  -6   1  15     1081.46     1096.11     23.00 o
  -5   1  15       13.83       14.53      1.22 o
  -4   1  15     1884.01     1818.22     29.68 o
  -3   1  15      208.73      196.68      4.12 o
  -2   1  15       89.71       92.42      2.26 o
  -1   1  15      550.81      568.96      8.64 o
   0   1  15     1068.33     1029.28     12.58 o
   1   1  15     6998.60     6805.98     75.09 o
   2   1  15      149.51      145.36      2.39 o
   3   1  15      906.60      887.46     11.62 o
   4   1  15      370.30      382.99      6.05 o
   5   1  15       27.14       32.26      2.38 o
   6   1  15     1161.76     1158.83     29.33 o
   7   1  15        0.24        2.25      2.73 o
  -7   2  15      131.93      138.10      8.20 o
  -6   2  15     2304.59     2301.18     57.99 o
  -5   2  15      233.88      239.68      5.16 o
  -4   2  15       56.37       59.42      4.45 o
  -3   2  15       76.27       67.07      3.59 o
  -2   2  15      677.50      595.22      8.08 o
  -1   2  15       63.43       80.34      2.24 o
   0   2  15      399.14      432.90      6.09 o
   1   2  15     1671.20     1612.03     17.17 o
   2   2  15     1077.20     1026.54     10.55 o
   3   2  15      165.02      167.03      4.99 o
   4   2  15      193.50      190.10      5.14 o
   5   2  15      101.29      106.86      3.84 o
   6   2  15      162.02      177.58      7.18 o
   7   2  15      194.79      192.76      8.72 o
  -8   3  15      395.60      395.54     15.96 o
  -7   3  15      516.48      544.53     19.64 o
  -6   3  15     2392.95     2400.51     38.49 o
  -5   3  15      602.81      604.16     11.11 o
  -4   3  15       24.24       24.63      1.73 o
  -3   3  15      216.44      241.42      5.62 o
  -2   3  15      168.52      132.68      3.16 o
  -1   3  15      782.15      694.15      9.37 o
   0   3  15      218.02      248.23      4.59 o
   1   3  15      106.32      104.44      2.38 o
   2   3  15     1118.37     1086.54     13.44 o
   3   3  15      711.99      722.40     10.94 o
   4   3  15      124.69      133.23      4.24 o
   5   3  15       29.77       31.26      2.47 o
   6   3  15       59.41       60.62      5.10 o
  -9   4  15     1366.03     1420.80     37.92 o
  -8   4  15        1.66        1.75      1.92 o
  -7   4  15      512.97      520.31      8.39 o
  -6   4  15      384.28      386.60      6.83 o
  -5   4  15       91.87       90.66      7.49 o
  -4   4  15      674.08      674.21     10.65 o
  -3   4  15      146.35      143.69      3.64 o
  -2   4  15     1127.84     1064.09     14.88 o
  -1   4  15      375.85      310.63      5.18 o
   0   4  15      306.11      294.72      4.77 o
   1   4  15      223.95      196.87      3.34 o
   2   4  15      347.22      336.97      5.67 o
   3   4  15      818.45      822.34     41.76 o
   4   4  15      417.68      437.17      9.05 o
   5   4  15       89.08       94.88      3.78 o
   6   4  15       60.21       62.21      5.36 o
  -9   5  15       88.06       90.21      6.80 o
  -8   5  15       22.97       27.13      1.59 o
  -7   5  15       54.73       55.03      2.12 o
  -6   5  15       31.94       32.80      1.83 o
  -5   5  15        3.50        3.93      1.08 o
  -4   5  15      231.32      236.98      5.05 o
  -3   5  15      884.53      831.79     12.91 o
  -2   5  15     1100.61     1074.65     13.79 o
  -1   5  15      745.08      660.12      9.28 o
   0   5  15       50.61       38.35      1.79 o
   1   5  15      118.86      111.00      2.95 o
   2   5  15      550.37      552.18      8.23 o
   3   5  15       14.74        4.55      1.50 o
   4   5  15      458.06      472.42     14.04 o
   5   5  15      118.20      133.96      5.23 o
  -8   6  15      463.65      477.63      8.25 o
  -7   6  15      199.27      201.27      4.57 o
  -6   6  15       41.57       40.90      2.18 o
  -5   6  15     1005.74      983.27     19.23 o
  -4   6  15      139.83      131.74      3.67 o
  -3   6  15      830.41      845.22     11.35 o
  -2   6  15      420.54      377.78      7.28 o
  -1   6  15       19.27       18.57      2.94 o
   0   6  15      990.65      940.30     12.49 o
   1   6  15       73.50       76.10      2.58 o
   2   6  15      228.46      238.81      6.14 o
   3   6  15       43.63       46.00      3.99 o
   4   6  15       28.25       36.31      3.88 o
  -7   7  15      383.74      389.60      7.42 o
  -6   7  15      199.77      195.11      4.71 o
  -5   7  15       15.92       14.56      1.79 o
  -4   7  15       69.60       83.93      9.42 o
  -3   7  15       22.51       18.04      1.86 o
  -2   7  15       95.67       87.54      3.25 o
  -1   7  15        1.98        4.97      1.84 o
   0   7  15      389.85      396.02      6.65 o
   1   7  15      484.28      527.43      8.25 o
   2   7  15      140.49      133.27      6.16 o
   3   7  15       58.87       65.27      4.78 o
  -6   8  15       93.38       96.24      3.75 o
  -5   8  15       20.23       23.16      2.12 o
  -4   8  15       92.91       76.57      5.11 o
  -3   8  15       36.29       34.30      2.47 o
  -2   8  15        3.40        8.14      2.23 o
  -1   8  15      531.18      560.10      8.66 o
   0   8  15       39.00       43.61      2.32 o
   1   8  15      426.48      445.80     10.61 o
   2   8  15      404.18      430.53     10.38 o
  -5   9  15       44.66       42.84      4.36 o
  -4   9  15      280.70      286.48      9.10 o
  -3   9  15       58.51       54.55      4.20 o
  -2   9  15        6.78        9.92      1.87 o
  -1   9  15      770.01      813.22     11.74 o
  -1 -11  16        9.39        9.51      2.44 o
   0 -11  16        9.01       13.01      2.50 o
   1 -11  16       38.39       45.98      3.04 o
   2 -11  16       12.33       13.24      1.74 o
   3 -11  16        1.60        1.53      1.87 o
  -3 -10  16        8.80        5.38      2.42 o
  -2 -10  16      528.35      530.85     12.10 o
  -1 -10  16      454.19      467.67     16.57 o
   0 -10  16        0.12        0.65      1.86 o
   1 -10  16      116.02      127.83      3.70 o
   2 -10  16       33.08       39.07      2.38 o
   3 -10  16       39.66       33.88      2.21 o
   4 -10  16      971.23      951.82     18.55 o
   5 -10  16       12.92        7.88      2.89 o
  -4  -9  16       61.48       67.72      3.39 o
  -3  -9  16      485.87      510.70      9.35 o
  -2  -9  16       54.31       61.88      3.89 o
  -1  -9  16      664.74      680.27     14.00 o
   0  -9  16      205.19      217.61     11.79 o
   1  -9  16       61.77       56.73      2.54 o
   2  -9  16      372.55      377.78      7.00 o
   3  -9  16       86.94       94.22      3.15 o
   4  -9  16      698.86      661.37     13.67 o
   5  -9  16        7.48        3.00      1.81 o
   6  -9  16       67.36       57.80      3.76 o
  -6  -8  16       91.67       94.03      5.04 o
  -5  -8  16      115.30      131.58      5.54 o
  -4  -8  16       25.61       23.37      2.26 o
  -3  -8  16      149.03      155.43      4.40 o
  -2  -8  16        6.19        2.88      1.47 o
  -1  -8  16       16.96       17.24      2.31 o
   0  -8  16      152.88      156.43      5.11 o
   1  -8  16       36.53       43.24      1.86 o
   2  -8  16      418.46      411.53      7.26 o
   3  -8  16      560.20      548.04      9.09 o
   4  -8  16      358.35      349.30      6.90 o
   5  -8  16       93.50      101.10      4.31 o
   6  -8  16        1.08        1.61      1.79 o
  -6  -7  16        1.18        2.57      2.10 o
  -5  -7  16      750.08      759.16     15.23 o
  -4  -7  16      284.01      307.17      6.32 o
  -3  -7  16       51.59       56.96      3.34 o
  -2  -7  16      376.31      397.91      8.99 o
  -1  -7  16      271.23      259.89      5.43 o
   0  -7  16      783.60      763.21     10.20 o
   1  -7  16     2154.41     2097.02     28.65 o
   2  -7  16       40.10       41.08      1.81 o
   3  -7  16      478.95      480.09      8.06 o
   4  -7  16        4.06        8.37      1.52 o
   5  -7  16        2.99        4.91      1.69 o
   6  -7  16      182.91      165.33      5.54 o
   7  -7  16        6.24        5.31      2.80 o
  -7  -6  16        3.04        3.73      2.05 o
  -6  -6  16      286.14      263.78      7.37 o
  -5  -6  16        3.86        5.32      1.86 o
  -4  -6  16       17.82       18.42      2.70 o
  -3  -6  16     1378.98     1411.44     19.71 o
  -2  -6  16      538.45      529.46      7.55 o
  -1  -6  16       91.24       82.83      2.40 o
   0  -6  16       33.85       34.41      1.69 o
   1  -6  16      256.44      261.73      4.32 o
   2  -6  16      317.16      283.14      5.32 o
   3  -6  16      603.95      566.51     10.86 o
   4  -6  16      182.86      185.64      4.09 o
   5  -6  16       28.78       28.79      3.51 o
   6  -6  16      279.10      261.36      9.78 o
   7  -6  16      412.45      427.79     13.85 o
  -8  -5  16       65.30       60.85      3.91 o
  -7  -5  16      166.11      156.85      5.48 o
  -6  -5  16       42.24       41.95      5.86 o
  -5  -5  16      317.90      324.06      7.77 o
  -4  -5  16       62.45       56.26      2.39 o
  -3  -5  16      496.16      497.68      8.22 o
  -2  -5  16       23.86       26.18      1.53 o
  -1  -5  16      209.01      218.31      4.90 o
   0  -5  16        6.67        7.00      1.10 o
   1  -5  16       24.34       26.43      2.13 o
   2  -5  16      137.23      109.78      4.27 o
   3  -5  16      154.54      175.68      5.11 o
   4  -5  16       20.29       15.43      1.43 o
   5  -5  16      257.07      263.04      6.00 o
   6  -5  16       98.62      101.82      5.78 o
   7  -5  16       91.19      115.23      6.66 o
  -8  -4  16       65.78       72.80      3.83 o
  -7  -4  16      169.29      171.11      5.42 o
  -6  -4  16       39.03       45.72      2.91 o
  -5  -4  16      190.32      195.40      4.22 o
  -4  -4  16     1003.38      969.57     16.56 o
  -3  -4  16       77.47       79.09      2.58 o
  -2  -4  16      460.29      481.85      8.17 o
  -1  -4  16        1.92        2.35      0.79 o
   0  -4  16      113.73      111.21      2.68 o
   1  -4  16      228.36      248.73      3.73 o
   2  -4  16      529.51      499.13      7.23 o
   3  -4  16      490.72      523.35      8.37 o
   4  -4  16      284.87      270.49      5.17 o
   5  -4  16       40.67       40.18      4.77 o
   6  -4  16      390.19      416.09     13.13 o
   7  -4  16       88.04       96.34      5.90 o
   8  -4  16       39.76       43.08      4.87 o
  -9  -3  16       57.82       60.62      3.60 o
  -8  -3  16        2.83        2.82      2.92 o
  -7  -3  16        3.15        3.38      1.55 o
  -6  -3  16       50.44       49.39      3.39 o
  -5  -3  16      138.65      132.88      5.34 o
  -4  -3  16      379.66      394.91      6.79 o
  -3  -3  16      612.90      618.02      9.65 o
  -2  -3  16       65.77       73.43      2.91 o
  -1  -3  16      231.80      232.54      3.99 o
   0  -3  16     2872.50     2754.43     31.59 o
   1  -3  16       79.62       71.58      1.72 o
   2  -3  16      135.06      128.10      2.53 o
   3  -3  16     1180.89     1101.69     14.06 o
   4  -3  16      596.51      613.00      8.23 o
   5  -3  16      203.14      195.55      4.22 o
   6  -3  16       39.25        3.68      1.50 o
   7  -3  16      300.45      313.22     11.33 o
   8  -3  16       21.17       21.81      3.87 o
  -9  -2  16       23.20       24.03      3.01 o
  -8  -2  16      467.84      476.39     12.42 o
  -7  -2  16       20.16       19.97      2.42 o
  -6  -2  16       85.22       78.67      3.86 o
  -5  -2  16     1441.77     1455.39     24.58 o
  -4  -2  16      128.50      120.30      3.89 o
  -3  -2  16       77.36       85.55      3.24 o
  -2  -2  16     1216.78     1201.51     16.97 o
  -1  -2  16      424.98      424.21      6.07 o
   0  -2  16     1965.16     1990.83     23.19 o
   1  -2  16     1267.23     1232.42     15.09 o
   2  -2  16      119.26      121.77      3.97 o
   3  -2  16       57.68       66.50      2.29 o
   4  -2  16      200.60      195.69      4.16 o
   5  -2  16      995.27     1071.27     15.43 o
   6  -2  16        2.83       -0.58      2.17 o
   7  -2  16      167.04      161.41      7.64 o
   8  -2  16      363.94      337.65     12.42 o
  -9  -1  16       29.22       30.23      2.83 o
  -8  -1  16       79.50       82.87      3.93 o
  -7  -1  16      456.35      457.04     11.19 o
  -6  -1  16      114.76      109.80      4.17 o
  -5  -1  16      300.41      310.61      6.80 o
  -4  -1  16        1.79        1.34      0.89 o
  -3  -1  16        0.73        2.65      0.71 o
  -2  -1  16     2503.03     2425.56     32.23 o
  -1  -1  16      566.03      539.75      8.56 o
   0  -1  16      747.95      743.77      9.60 o
   1  -1  16      480.22      442.70      6.43 o
   2  -1  16      129.56      128.91      2.48 o
   3  -1  16     2060.67     2056.61     28.92 o
   4  -1  16       79.06       90.51      3.38 o
   5  -1  16      343.71      342.23      7.50 o
   6  -1  16      282.21      297.31     10.54 o
   7  -1  16       57.27       48.64      4.85 o
  -9   0  16        2.94        5.34      1.67 o
  -8   0  16        0.99        2.06      1.29 o
  -7   0  16      570.16      568.26     12.81 o
  -6   0  16      215.51      212.78      5.02 o
  -5   0  16       17.66       14.77      2.95 o
  -4   0  16      440.98      410.97      7.21 o
  -3   0  16       56.77       54.49      2.38 o
  -2   0  16      191.65      210.90      7.04 o
  -1   0  16       29.31       41.27      2.04 o
   0   0  16      486.25      471.01      6.57 o
   1   0  16      208.20      238.37      4.12 o
   2   0  16      241.18      225.39      3.45 o
   3   0  16      216.77      212.31     12.43 o
   4   0  16       56.39       55.18      6.54 o
   5   0  16       43.07       50.05      2.76 o
   6   0  16      111.06      104.60      6.09 o
   7   0  16        1.25       -0.51      2.63 o
  -9   1  16      286.17      289.48      7.28 o
  -8   1  16       83.74       85.22      3.07 o
  -7   1  16      183.32      182.91      6.47 o
  -6   1  16      179.20      178.27      5.35 o
  -5   1  16      159.67      157.52      3.99 o
  -4   1  16      603.53      610.90     11.37 o
  -3   1  16      183.95      189.67      4.15 o
  -2   1  16       22.34       27.54      1.62 o
  -1   1  16      188.97      225.14      4.36 o
   0   1  16      485.06      481.53      6.70 o
   2   1  16     1158.16     1143.36     12.78 o
   3   1  16       68.43       68.13      2.18 o
   4   1  16      571.81      606.74     10.04 o
   5   1  16      918.61      925.18     16.55 o
   6   1  16        1.37        2.77      1.39 o
   7   1  16       25.36       32.75      4.40 o
  -7   2  16      648.50      654.67     11.66 o
  -6   2  16      370.04      361.21      7.16 o
  -5   2  16     1318.23     1305.82     23.59 o
  -4   2  16       20.84       23.09      2.11 o
  -3   2  16       21.88       30.06      1.99 o
  -2   2  16      166.09      121.07      2.63 o
  -1   2  16        4.99        1.60      0.72 o
   0   2  16     1189.61     1129.13     13.82 o
   1   2  16      316.95      311.59      4.54 o
   2   2  16      149.34      154.81      2.89 o
   3   2  16        4.40        6.87      1.14 o
   4   2  16      178.44      185.69      5.16 o
   5   2  16      304.22      324.62      7.49 o
   6   2  16      255.14      286.89      6.80 o
  -8   3  16       16.65       16.68      4.23 o
  -7   3  16      377.50      380.37      8.53 o
  -6   3  16      537.52      549.62     10.26 o
  -5   3  16      322.12      319.86      6.77 o
  -4   3  16     1186.74     1172.30     20.17 o
  -3   3  16        6.03        6.35      1.72 o
  -2   3  16      176.71      183.73      4.01 o
  -1   3  16     1184.15     1097.89     13.97 o
   0   3  16     3258.28     2957.40     30.50 o
   1   3  16      136.92      143.43      2.91 o
   2   3  16       21.42       26.40      1.84 o
   3   3  16      822.86      831.25     21.58 o
   4   3  16      247.34      272.35      6.50 o
   5   3  16        0.66        0.47      1.39 o
   6   3  16      190.20      211.56      8.94 o
  -9   4  16      100.07      126.58      7.91 o
  -8   4  16       57.20       63.36      4.37 o
  -7   4  16      563.57      587.01      9.43 o
  -6   4  16      854.85      873.13     13.21 o
  -5   4  16      770.75      739.22     11.58 o
  -4   4  16       37.21       41.06      3.91 o
  -3   4  16     2120.17     1938.83     26.81 o
  -2   4  16      355.62      321.92      5.76 o
  -1   4  16      883.80      808.44     10.91 o
   0   4  16      187.55      225.96      3.80 o
   1   4  16       47.22       46.77      1.79 o
   2   4  16     1323.30     1260.00     15.97 o
   3   4  16        2.80        2.32      1.47 o
   4   4  16      193.02      206.27      5.77 o
   5   4  16      235.42      277.65      6.78 o
  -8   5  16      291.60      305.64      5.78 o
  -7   5  16        0.74        0.39      1.01 o
  -6   5  16      146.52      145.52      4.70 o
  -5   5  16      202.05      199.46      4.55 o
  -4   5  16       59.02       52.93      2.72 o
  -3   5  16      135.09      130.43      3.73 o
  -2   5  16       80.24       90.31      2.58 o
  -1   5  16       55.69       55.83      2.58 o
   0   5  16        7.53        8.51      1.06 o
   1   5  16      265.83      283.45      5.17 o
   2   5  16      649.76      638.94     11.24 o
   4   5  16       26.79       28.50      3.50 o
   5   5  16        2.05        3.21      2.16 o
  -8   6  16        1.43        0.03      1.20 o
  -7   6  16      449.17      435.53      7.89 o
  -6   6  16       80.45       79.97      2.91 o
  -5   6  16      267.85      242.30      5.38 o
  -4   6  16      118.77      129.84      4.33 o
  -3   6  16       20.36       16.99      1.44 o
  -2   6  16      880.11      854.77     13.66 o
  -1   6  16      112.63      104.79      4.06 o
   0   6  16      217.84      222.35      4.52 o
   1   6  16      122.63      120.85      3.29 o
   2   6  16       11.71       17.41      1.97 o
   3   6  16      912.23      933.75     24.43 o
   4   6  16        0.50        0.98      2.03 o
  -7   7  16      106.95      105.95      3.76 o
  -6   7  16       38.39       32.58      3.24 o
  -5   7  16      251.57      248.07      5.65 o
  -4   7  16      171.72      158.66      5.82 o
  -3   7  16       61.26       55.95      2.74 o
  -2   7  16       19.34       21.88      2.22 o
  -1   7  16        1.80        3.84      1.45 o
   0   7  16       21.38       26.89      2.11 o
   1   7  16      620.52      639.68      9.63 o
   2   7  16      149.82      160.27      5.62 o
  -6   8  16       38.32       40.99      2.81 o
  -5   8  16        6.97        6.87      1.77 o
  -4   8  16      486.86      494.64     11.02 o
  -3   8  16       51.56       49.17      4.03 o
  -2   8  16      153.87      180.98      5.04 o
  -1   8  16      275.31      259.59      5.25 o
   0   8  16        1.08        1.61      1.22 o
   1   8  16       40.55       49.77      3.66 o
   1 -11  17      118.74      122.15      4.97 o
  -3 -10  17       12.83       19.36      3.00 o
  -2 -10  17       22.61       21.26      2.90 o
  -1 -10  17       33.88       36.54      5.19 o
   0 -10  17       83.19       82.34      4.23 o
   1 -10  17       78.58       76.51      4.02 o
   2 -10  17       18.47       18.45      1.86 o
   3 -10  17      319.16      346.19      7.18 o
   4 -10  17      161.40      148.32      5.45 o
  -4  -9  17       44.66       41.45      3.64 o
  -3  -9  17       18.42       18.92      2.62 o
  -2  -9  17      631.15      655.36     13.80 o
  -1  -9  17       24.66       25.10      2.79 o
   0  -9  17      102.90       96.58     17.44 o
   1  -9  17      414.20      406.04      7.26 o
   2  -9  17       70.32       73.60      2.86 o
   3  -9  17     1388.07     1457.56     20.67 o
   4  -9  17      126.15      122.77      4.82 o
   5  -9  17      333.74      346.90      8.85 o
  -5  -8  17        1.48       -0.04      1.98 o
  -4  -8  17       58.58       61.62      3.15 o
  -3  -8  17        1.12        0.44      1.44 o
  -2  -8  17      169.77      168.66      4.51 o
  -1  -8  17     1193.79     1220.01     17.65 o
   0  -8  17       17.91       19.96      2.35 o
   1  -8  17       17.69       18.31      1.61 o
   2  -8  17       13.28       13.48      1.58 o
   3  -8  17      389.44      399.26      7.22 o
   4  -8  17       53.67       53.52      2.66 o
   5  -8  17      125.47      115.42      6.36 o
   6  -8  17      403.79      308.91     11.08 o
  -6  -7  17       37.85       39.32      4.80 o
  -5  -7  17      213.63      202.91      7.72 o
  -4  -7  17      403.37      405.14      9.63 o
  -3  -7  17      176.38      192.20      4.71 o
  -2  -7  17       38.20       42.23      2.48 o
  -1  -7  17      514.14      547.29     11.35 o
   0  -7  17       29.24       31.30      2.14 o
   1  -7  17        0.54        2.11      0.97 o
   2  -7  17      139.77      135.95      4.19 o
   3  -7  17       29.30       29.34      3.85 o
   4  -7  17       38.68       45.07      2.65 o
   5  -7  17      479.45      461.40     14.19 o
  -7  -6  17      192.55      208.36      6.72 o
  -6  -6  17        1.01        4.33      2.05 o
  -5  -6  17      462.80      463.17     10.37 o
  -4  -6  17       41.12       37.50      3.02 o
  -3  -6  17      154.85      178.10      5.11 o
  -2  -6  17      405.34      401.02      8.49 o
  -1  -6  17       39.38       35.60      2.56 o
   0  -6  17        3.38        4.77      1.14 o
   1  -6  17       42.55       36.63      1.82 o
   2  -6  17        2.00        2.49      1.03 o
   3  -6  17      100.79      108.49      3.82 o
   4  -6  17        1.33        2.04      1.31 o
   5  -6  17      493.15      502.13     14.97 o
   6  -6  17      208.74      134.64      6.66 o
   7  -6  17       49.19       46.36      4.88 o
  -7  -5  17       66.27       66.42      3.84 o
  -6  -5  17       24.43       21.19      2.52 o
  -5  -5  17      188.72      202.13      7.74 o
  -4  -5  17      517.73      530.90     14.40 o
  -3  -5  17      125.65      125.05      5.40 o
  -2  -5  17      139.69      139.87      3.45 o
  -1  -5  17        1.85        2.34      0.95 o
   0  -5  17     1325.22     1305.44     18.03 o
   1  -5  17      219.81      234.69      3.92 o
   2  -5  17      418.77      411.33      8.49 o
   3  -5  17       21.01       25.16      1.67 o
   4  -5  17        2.74        4.82      1.41 o
   5  -5  17      509.13      479.77     15.24 o
   6  -5  17       60.78       62.17      4.90 o
   7  -5  17      137.07      127.28      7.00 o
  -8  -4  17      250.95      254.41      9.14 o
  -7  -4  17       13.88        7.01      2.45 o
  -6  -4  17      238.03      244.05      8.39 o
  -5  -4  17        0.61        2.31      1.89 o
  -4  -4  17      571.10      568.14     10.68 o
  -3  -4  17     2762.81     2758.07     43.12 o
  -2  -4  17      611.51      610.96      9.95 o
  -1  -4  17      301.81      316.15      5.15 o
   0  -4  17      760.63      754.31     10.10 o
   1  -4  17      383.59      370.42      6.02 o
   2  -4  17      998.09     1077.14     15.31 o
   3  -4  17      320.97      322.43      5.89 o
   4  -4  17       86.01      106.93      3.71 o
   5  -4  17      108.83      113.50      3.75 o
   6  -4  17        5.26        4.72      2.59 o
   7  -4  17        2.53        2.06      2.24 o
  -8  -3  17        1.89        2.67      2.05 o
  -7  -3  17       29.78       34.74      3.37 o
  -6  -3  17       29.43       32.18      3.05 o
  -5  -3  17      148.51      134.31      5.48 o
  -4  -3  17       32.28       33.23      1.89 o
  -3  -3  17        2.42        3.58      0.94 o
  -2  -3  17      743.30      744.13     11.45 o
  -1  -3  17      151.79      143.51      3.03 o
   0  -3  17      722.12      716.71      9.58 o
   1  -3  17       19.96       19.69      1.36 o
   2  -3  17      351.31      348.70      4.95 o
   3  -3  17       47.74       48.43      2.25 o
   4  -3  17       74.64       75.09      2.54 o
   5  -3  17      225.42      220.63      5.59 o
   6  -3  17      722.75      722.61     19.94 o
   7  -3  17      138.70      106.03      6.09 o
  -9  -2  17      133.30      127.33      5.63 o
  -8  -2  17       38.97       35.44      3.26 o
  -7  -2  17        2.79        1.76      1.65 o
  -6  -2  17       56.94       57.47      3.51 o
  -5  -2  17      464.36      465.53      9.59 o
  -4  -2  17      586.39      592.96     11.68 o
  -3  -2  17      217.26      215.36      4.34 o
  -2  -2  17     1777.65     1760.92     24.22 o
  -1  -2  17       46.84       44.02      2.80 o
   0  -2  17     2673.76     2554.60     29.43 o
   1  -2  17      109.85      116.21      2.78 o
   2  -2  17      483.24      490.37      6.24 o
   3  -2  17      544.32      539.76      9.53 o
   4  -2  17      296.15      283.32      5.37 o
   5  -2  17        2.70        3.85      1.40 o
   6  -2  17       87.37       92.02      5.73 o
   7  -2  17       54.60       57.09      5.11 o
  -9  -1  17       16.51       19.53      2.57 o
  -8  -1  17       99.64      103.09      4.47 o
  -7  -1  17      357.56      361.96      9.49 o
  -6  -1  17      857.38      863.54     19.23 o
  -5  -1  17       19.32       20.62      1.84 o
  -4  -1  17      260.55      263.12      5.45 o
  -3  -1  17      731.63      713.64     10.69 o
  -2  -1  17     1861.04     1815.74     24.75 o
  -1  -1  17      572.45      585.61      9.27 o
   0  -1  17      521.37      514.91      7.23 o
   1  -1  17      108.19      132.66      2.94 o
   2  -1  17      129.17      120.32      2.41 o
   3  -1  17      341.81      374.22      6.92 o
   4  -1  17     2491.27     2533.80     40.57 o
   5  -1  17        2.33        3.51      1.39 o
   6  -1  17      342.84      346.85     11.74 o
   7  -1  17      320.45      327.99     11.79 o
  -9   0  17       27.80       31.13      2.76 o
  -8   0  17      339.63      344.20      8.81 o
  -7   0  17       22.14       18.56      1.94 o
  -6   0  17      755.44      772.13     14.02 o
  -5   0  17      229.89      240.38      5.68 o
  -4   0  17      142.16      145.74      3.67 o
  -3   0  17      747.91      711.18     13.10 o
  -2   0  17       60.66       51.39      1.93 o
  -1   0  17     1326.15     1353.31     18.97 o
   0   0  17       18.63       17.29      1.20 o
   1   0  17      610.89      605.25      8.34 o
   2   0  17      228.61      249.95      4.43 o
   3   0  17      102.92      114.44      2.49 o
   4   0  17      561.33      573.60     11.10 o
   5   0  17       81.64       91.34      3.59 o
   6   0  17      453.12      482.29      9.74 o
   7   0  17       71.52       67.00      5.55 o
  -9   1  17       19.04       17.32      1.90 o
  -8   1  17     1659.43     1708.21     34.82 o
  -7   1  17      599.40      624.44     14.24 o
  -6   1  17      171.67      173.43      4.38 o
  -5   1  17      664.45      662.22     12.28 o
  -4   1  17       35.31       40.49      2.20 o
  -3   1  17      492.11      497.71      8.53 o
  -2   1  17        5.26        9.88      1.76 o
  -1   1  17        5.57        4.10      1.02 o
   0   1  17     1605.63     1547.10     18.46 o
   1   1  17      490.92      469.59      6.91 o
   2   1  17     1593.11     1538.39     16.75 o
   3   1  17      128.97      135.20      3.08 o
   4   1  17        7.97        8.77      1.66 o
   5   1  17     1161.37     1204.29     20.83 o
   6   1  17       74.59       87.81      5.86 o
  -8   2  17      427.21      425.59      9.43 o
  -7   2  17        9.64        9.66      1.24 o
  -6   2  17      694.18      694.66     12.65 o
  -5   2  17      339.04      328.52      6.96 o
  -4   2  17      231.58      220.23      5.39 o
  -3   2  17      334.47      318.97      7.17 o
  -2   2  17       24.48       26.44      1.56 o
  -1   2  17      320.47      308.11     10.66 o
   0   2  17      417.26      374.67      6.32 o
   1   2  17     1532.98     1466.68     17.53 o
   2   2  17      464.81      446.69      6.56 o
   3   2  17        6.69        6.03      2.11 o
   4   2  17      120.71      134.69      4.30 o
   5   2  17       27.54       30.72      2.51 o
   6   2  17      516.83      550.01     10.98 o
  -8   3  17       73.16       77.59      2.44 o
  -7   3  17       36.82       34.77      1.93 o
  -6   3  17       53.41       54.54      2.35 o
  -5   3  17        8.03        6.88      3.19 o
  -4   3  17       52.51       51.14      2.47 o
  -3   3  17       99.73       81.40      3.16 o
  -2   3  17       73.74       55.26      2.15 o
  -1   3  17      162.22      133.32      3.11 o
   0   3  17       12.35       11.09      1.10 o
   1   3  17      129.45      134.88      3.60 o
   2   3  17      195.10      190.42      5.12 o
   3   3  17      103.31       99.82      5.46 o
   4   3  17     1238.35     1340.28     25.27 o
   5   3  17      107.65      115.56      4.19 o
  -8   4  17       28.60       31.00      3.19 o
  -7   4  17       58.30       61.76      2.29 o
  -6   4  17      642.86      630.69     10.29 o
  -5   4  17      630.49      618.87     10.17 o
  -4   4  17       66.90       58.53      2.79 o
  -3   4  17      597.23      543.31      9.30 o
  -2   4  17      480.18      437.44      7.37 o
  -1   4  17      312.86      296.10      5.22 o
   0   4  17     1426.29     1288.76     16.20 o
   1   4  17      124.17      106.45      2.60 o
   2   4  17      245.56      268.74      5.07 o
   3   4  17      464.19      470.72     11.09 o
   4   4  17        2.54        6.94      2.40 o
   5   4  17      199.93      207.06      8.10 o
  -8   5  17        1.54        3.45      1.25 o
  -7   5  17      296.42      292.48      5.84 o
  -6   5  17       39.45       45.21      2.59 o
  -5   5  17      514.52      513.12      8.97 o
  -4   5  17      680.89      655.79     12.90 o
  -3   5  17       96.93       99.45      3.33 o
  -2   5  17      633.41      600.11     10.67 o
  -1   5  17      194.90      173.60      4.54 o
   0   5  17        9.47       10.02      1.13 o
   1   5  17       59.59       64.16      2.44 o
   2   5  17       62.18       65.24      3.05 o
   4   5  17       99.39       92.65      5.48 o
  -7   6  17      125.11      125.72      4.55 o
  -6   6  17      365.79      352.72      6.97 o
  -5   6  17        0.85        3.79      1.31 o
  -4   6  17       67.94       57.88      5.30 o
  -3   6  17        9.84        5.57      1.45 o
  -2   6  17      354.84      364.32      7.39 o
  -1   6  17      267.38      266.35      6.47 o
   0   6  17        5.59        7.96      1.77 o
   1   6  17      518.45      511.61      8.11 o
   2   6  17      114.12      134.00      4.36 o
   3   6  17       10.64       14.56      3.00 o
  -6   7  17      404.77      404.84      8.79 o
  -5   7  17       46.53       45.35      2.93 o
  -4   7  17        8.54        8.61      1.61 o
  -3   7  17      987.72     1011.58     17.25 o
  -2   7  17        1.59        2.03      1.36 o
  -1   7  17      302.17      300.96      8.19 o
   0   7  17      102.91      116.10      3.40 o
   1   7  17       36.20       31.35      2.13 o
   2   7  17       82.73       81.96      4.23 o
  -5   8  17      248.09      257.73      6.82 o
  -4   8  17       58.49       70.79      3.58 o
  -3   8  17      319.82      321.30      7.17 o
  -2   8  17      130.69      131.11      6.30 o
  -1   8  17        0.20        0.63      1.19 o
   0   8  17      516.32      569.45      9.04 o
  -2 -10  18        3.72        4.19      2.24 o
  -1 -10  18       24.64       24.13      4.66 o
   0 -10  18       51.95       60.52      3.83 o
   1 -10  18      298.44      320.43      8.31 o
   2 -10  18      143.90      151.46      4.08 o
   3 -10  18        5.66        8.28      1.58 o
  -4  -9  18        1.50        2.87      2.25 o
  -3  -9  18       23.28       25.71      2.73 o
  -2  -9  18      388.16      379.45      9.38 o
  -1  -9  18      117.22      129.06      4.99 o
   0  -9  18       91.01       91.71      6.38 o
   1  -9  18      162.05      161.19     12.25 o
   2  -9  18       29.25       32.24      2.47 o
   3  -9  18      109.61      105.73      3.91 o
   4  -9  18       27.31       36.82      4.11 o
   5  -9  18       16.03       15.40      3.43 o
  -5  -8  18      119.15      137.47      5.70 o
  -4  -8  18       39.22       42.84      2.85 o
  -3  -8  18      229.74      240.33      5.66 o
  -2  -8  18       78.58       79.75      3.25 o
  -1  -8  18      636.13      649.62     18.02 o
   0  -8  18      627.41      614.60     17.15 o
   1  -8  18       35.05       36.80      3.91 o
   2  -8  18       28.85       31.12      3.13 o
   3  -8  18      207.25      217.01      5.71 o
   4  -8  18        1.19        0.52      1.39 o
   5  -8  18      115.30      118.82      6.46 o
  -6  -7  18       23.74       24.75      3.11 o
  -5  -7  18      402.63      406.45     13.24 o
  -4  -7  18       27.16       26.67      3.79 o
  -3  -7  18       85.47       92.81      5.93 o
  -2  -7  18      354.30      375.79      8.49 o
  -1  -7  18        4.91        5.74      1.77 o
   0  -7  18      972.41      957.33     24.32 o
   1  -7  18       75.88       70.17      4.60 o
   2  -7  18        7.05        6.01      1.49 o
   3  -7  18        1.93        0.75      1.40 o
   4  -7  18      185.81      176.85      5.00 o
   5  -7  18      385.09      380.94     12.55 o
   6  -7  18      157.23      172.48      8.04 o
  -6  -6  18      641.81      674.20     18.43 o
  -5  -6  18       81.50       88.57      5.65 o
  -4  -6  18      476.65      464.29     13.74 o
  -3  -6  18      189.02      178.28      7.58 o
  -2  -6  18      262.77      268.36      6.57 o
  -1  -6  18     2129.36     2204.13     40.63 o
   0  -6  18       18.04       25.72      2.34 o
   1  -6  18       31.59       39.42      3.70 o
   2  -6  18     1549.06     1474.60     20.48 o
   3  -6  18       51.27       50.90      5.00 o
   4  -6  18      155.06      167.70      4.84 o
   5  -6  18      199.40      198.42      8.20 o
   6  -6  18      386.23      381.15     12.75 o
  -7  -5  18        8.52       11.75      2.93 o
  -6  -5  18        3.58        5.27      2.45 o
  -5  -5  18        7.03        9.13      2.56 o
  -4  -5  18      251.29      258.83      8.96 o
  -3  -5  18      321.26      305.05      9.94 o
  -2  -5  18       67.47       67.54      3.18 o
  -1  -5  18       13.17       13.86      1.83 o
   0  -5  18      230.84      229.54      4.85 o
   1  -5  18       20.48       23.72      1.76 o
   2  -5  18     1050.65     1100.45     19.24 o
   3  -5  18      199.83      181.74      4.97 o
   4  -5  18      160.61      157.69      4.64 o
   5  -5  18       23.84       19.02      1.92 o
   6  -5  18       52.64       46.20      4.62 o
   7  -5  18      481.24      496.18     15.60 o
  -8  -4  18       58.69       73.98      5.06 o
  -7  -4  18       24.27       24.16      3.37 o
  -6  -4  18      343.28      349.91     10.72 o
  -5  -4  18      123.40      111.58      5.42 o
  -4  -4  18        6.41        8.94      1.47 o
  -3  -4  18      446.04      440.30      8.91 o
  -2  -4  18     1286.95     1282.98     21.55 o
  -1  -4  18        7.11        8.24      1.17 o
   0  -4  18      802.23      774.20     11.51 o
   1  -4  18        5.28        6.54      1.16 o
   2  -4  18      472.04      458.36     11.68 o
   3  -4  18       14.21       15.54      1.45 o
   4  -4  18      118.51      123.27      4.03 o
   5  -4  18      232.08      243.93      6.01 o
   6  -4  18       32.38       29.24      3.83 o
   7  -4  18      218.75      217.68      9.24 o
  -8  -3  18       26.60       24.11      3.19 o
  -7  -3  18      252.49      231.85      8.00 o
  -6  -3  18       75.85       76.44      4.36 o
  -5  -3  18      443.93      427.42     11.63 o
  -4  -3  18     1253.55     1244.37     21.30 o
  -3  -3  18       45.15       44.33      2.30 o
  -2  -3  18       65.67       66.36      2.47 o
  -1  -3  18      164.28      158.73      3.28 o
   0  -3  18      520.67      518.80      7.51 o
   1  -3  18       16.13       17.86      1.37 o
   2  -3  18       25.79       32.87      1.87 o
   3  -3  18      194.98      208.20      4.41 o
   4  -3  18      212.58      248.88      5.01 o
   5  -3  18      299.96      334.54      7.53 o
   6  -3  18      358.52      368.88     12.36 o
   7  -3  18      185.15      179.95      8.45 o
  -8  -2  18       94.47       87.21      4.63 o
  -7  -2  18       41.92       42.22      3.36 o
  -6  -2  18      104.17      106.47      4.72 o
  -5  -2  18        2.88        4.68      1.46 o
  -4  -2  18      751.99      774.80     18.19 o
  -3  -2  18      149.32      147.18      4.15 o
  -2  -2  18      473.01      477.63      8.03 o
  -1  -2  18       12.74       12.25      1.11 o
   0  -2  18     1395.02     1419.52     17.28 o
   1  -2  18      312.21      349.95      5.64 o
   2  -2  18        3.82        3.93      1.09 o
   3  -2  18       20.89       28.11      2.53 o
   4  -2  18      414.69      432.25      7.33 o
   5  -2  18        2.32        4.14      1.80 o
   6  -2  18       31.30       43.52      4.61 o
   7  -2  18      185.92      197.63      8.80 o
  -8  -1  18      252.50      265.72      7.96 o
  -7  -1  18      123.52      119.84      4.78 o
  -6  -1  18       40.80       42.45      3.01 o
  -5  -1  18       34.15       33.68      2.35 o
  -4  -1  18      259.06      248.89      5.36 o
  -3  -1  18     1787.98     1738.54     23.80 o
  -2  -1  18       18.80       22.52      1.53 o
  -1  -1  18     1288.46     1296.57     18.47 o
   0  -1  18        2.55        5.75      1.03 o
   1  -1  18      232.96      215.64      5.78 o
   2  -1  18     1461.21     1420.28     17.49 o
   3  -1  18      373.78      375.40      7.97 o
   4  -1  18      306.71      292.11      6.82 o
   5  -1  18       55.73       60.94      4.73 o
   6  -1  18       59.54       49.34      4.62 o
   7  -1  18      240.47      248.55     10.04 o
  -9   0  18      112.96      118.55      4.76 o
  -8   0  18       53.49       53.36      3.16 o
  -7   0  18       89.32       86.94      3.71 o
  -6   0  18        3.85        3.39      1.27 o
  -5   0  18        5.79        6.07      1.32 o
  -4   0  18        2.62        0.47      0.96 o
  -3   0  18      213.36      205.47      5.34 o
  -2   0  18     1816.48     1723.27     23.70 o
  -1   0  18     1645.82     1535.10     21.38 o
   0   0  18      849.02      853.99     11.04 o
   1   0  18      867.44      791.16     10.48 o
   2   0  18       15.44       15.57      1.34 o
   3   0  18     1173.26     1167.51     21.38 o
   4   0  18      122.83      126.46      4.15 o
   5   0  18      199.15      216.43      6.79 o
   6   0  18       86.92       96.54      3.65 o
  -9   1  18      149.00      158.85      5.10 o
  -8   1  18      191.99      188.21      5.53 o
  -7   1  18      348.70      350.00      8.63 o
  -6   1  18      229.32      240.54      8.65 o
  -5   1  18      341.89      339.68      7.36 o
  -4   1  18       21.09       16.22      1.72 o
  -3   1  18       92.08       90.90      2.92 o
  -2   1  18      675.16      629.41      9.75 o
  -1   1  18     1009.61      923.13     13.61 o
   0   1  18       50.72       43.92      1.75 o
   1   1  18      437.23      416.34      6.35 o
   2   1  18      119.63      117.91      4.52 o
   3   1  18      201.81      212.56      8.16 o
   4   1  18      298.89      309.93      7.07 o
   5   1  18       13.15       14.92      2.00 o
   6   1  18     1163.98     1225.31     22.48 o
  -8   2  18      647.38      653.24     14.20 o
  -7   2  18        1.31        2.84      1.14 o
  -6   2  18      400.15      409.45      8.43 o
  -5   2  18      104.80      103.11      3.46 o
  -4   2  18     1623.00     1522.13     25.77 o
  -3   2  18      653.03      573.02     18.60 o
  -2   2  18      312.92      282.30      6.43 o
  -1   2  18      765.16      661.40     33.47 o
   0   2  18     1185.27     1128.63     13.89 o
   1   2  18      444.01      433.07      9.87 o
   2   2  18      832.77      904.97     12.86 o
   3   2  18       12.07       16.13      2.74 o
   4   2  18      194.80      210.31      9.79 o
   5   2  18      584.57      625.21     12.15 o
  -8   3  18     1159.68     1206.36     26.08 o
  -7   3  18        0.95        3.52      1.23 o
  -6   3  18      115.77      116.90      3.64 o
  -5   3  18     1766.27     1712.97     28.85 o
  -4   3  18       67.99       58.38      2.77 o
  -3   3  18     1121.45     1028.61     18.53 o
  -2   3  18      410.52      379.22      6.09 o
  -1   3  18      360.10      348.00      5.83 o
   0   3  18      911.41      917.05     12.16 o
   1   3  18      370.94      378.98      5.54 o
   2   3  18       80.23       90.13      2.82 o
   3   3  18       90.48       88.87      5.35 o
   4   3  18       41.00       33.80      3.76 o
   5   3  18      355.29      407.68     12.42 o
  -8   4  18       57.94       55.89      2.29 o
  -7   4  18      300.25      313.16      6.09 o
  -6   4  18       40.52       44.19      2.24 o
  -5   4  18        1.13        1.76      1.13 o
  -4   4  18      940.26      887.02     13.86 o
  -3   4  18        1.44        1.92      1.18 o
  -2   4  18      203.56      213.51      4.59 o
  -1   4  18      122.63      118.66      3.69 o
   0   4  18      157.77      172.53      3.84 o
   1   4  18      343.50      327.03      5.10 o
   2   4  18        0.15        0.59      1.22 o
   3   4  18      222.62      214.33      6.78 o
   4   4  18       14.64       18.96      3.17 o
  -7   5  18        6.22        5.25      1.52 o
  -6   5  18      164.66      160.78      4.15 o
  -5   5  18       86.29      100.87      3.31 o
  -4   5  18      214.38      200.28      4.89 o
  -3   5  18        9.16        6.73      1.41 o
  -2   5  18       22.43       15.28      1.77 o
  -1   5  18      635.03      626.09     15.10 o
   0   5  18       32.15       33.84      1.76 o
   1   5  18      171.57      155.50      3.81 o
   2   5  18        4.73        3.84      1.47 o
   3   5  18       40.69        5.90      1.65 o
  -7   6  18      113.06      112.68      3.86 o
  -6   6  18       10.26        8.55      1.51 o
  -5   6  18       25.54       26.89      2.59 o
  -4   6  18      295.89      302.04      6.52 o
  -3   6  18      117.57      101.16      3.59 o
  -2   6  18        1.49        2.39      1.37 o
  -1   6  18       51.53       50.14      2.84 o
   0   6  18      109.41      101.54      3.14 o
   1   6  18      163.07      165.51      4.08 o
   2   6  18       40.43       38.26      3.22 o
  -6   7  18       75.45       86.30      3.61 o
  -5   7  18       74.90       68.33      3.40 o
  -4   7  18       26.90       32.59      5.27 o
  -3   7  18        0.68        0.62      1.65 o
  -2   7  18      130.90      135.77      4.33 o
  -1   7  18      118.07      118.19      4.15 o
   0   7  18       47.10       53.08      2.59 o
   1   7  18       24.98       35.33      3.94 o
  -3   8  18       24.01       30.72      2.89 o
  -2   8  18       81.67       81.64      6.31 o
  -1 -10  19      223.55      214.65      8.82 o
   0 -10  19        0.36        1.37      2.56 o
   1 -10  19      413.70      429.07     13.47 o
   2 -10  19      154.73      162.11      7.21 o
  -3  -9  19      508.97      526.85     11.55 o
  -2  -9  19        0.36        0.22      2.69 o
  -1  -9  19      388.94      423.56     13.51 o
   1  -9  19        8.36        9.14      2.84 o
   2  -9  19      174.75      175.51      5.00 o
   3  -9  19        1.58        1.69      1.58 o
   4  -9  19      261.74      275.10     10.08 o
  -4  -8  19      281.68      291.53      7.68 o
  -3  -8  19      253.74      274.28      8.97 o
  -2  -8  19      547.97      555.10     11.58 o
  -1  -8  19      546.37      507.99     15.09 o
   0  -8  19       55.32       56.51      4.74 o
   1  -8  19      714.47      715.13     19.44 o
   2  -8  19        4.79        4.62      1.59 o
   3  -8  19      147.55      156.27      4.77 o
   4  -8  19        2.90        2.44      1.57 o
   5  -8  19      189.02      192.08      8.40 o
  -5  -7  19       42.73       40.40      4.69 o
  -4  -7  19       19.05       16.96      3.48 o
  -3  -7  19        3.28        3.80      1.78 o
  -2  -7  19      118.06      128.93      4.71 o
  -1  -7  19       13.84       17.69      2.28 o
   0  -7  19      155.11      134.29      6.35 o
   1  -7  19       13.70       20.68      3.20 o
   2  -7  19       20.65       24.64      2.13 o
   3  -7  19      124.21      136.93     11.10 o
   4  -7  19      524.80      534.17     11.74 o
   5  -7  19       18.76       16.89      3.34 o
  -6  -6  19      374.41      378.61     12.43 o
  -5  -6  19       58.52       44.64      4.58 o
  -4  -6  19       80.29       83.53      5.35 o
  -3  -6  19        1.90        1.55      2.19 o
  -2  -6  19       33.64       28.36      2.48 o
  -1  -6  19      648.64      685.70     12.98 o
   0  -6  19       35.77       43.41      2.91 o
   1  -6  19      279.81      267.83      9.33 o
   2  -6  19      200.96      222.74      9.64 o
   3  -6  19      366.90      378.15      8.15 o
   4  -6  19      204.67      196.77      6.48 o
   5  -6  19       13.17       16.95      3.32 o
   6  -6  19        0.57        1.45      2.65 o
  -7  -5  19       38.40       42.22      4.40 o
  -6  -5  19        9.25        8.20      2.70 o
  -5  -5  19      570.41      531.59     14.96 o
  -4  -5  19      725.92      738.30     19.00 o
  -3  -5  19       21.70       22.33      3.13 o
  -2  -5  19      241.87      248.40      6.14 o
  -1  -5  19      317.55      313.73      7.23 o
   0  -5  19      743.54      738.86     13.57 o
   1  -5  19      165.44      160.96     10.77 o
   2  -5  19      123.33      118.35     16.72 o
   3  -5  19       43.11       45.59      2.66 o
   4  -5  19       43.23       44.25      2.73 o
   5  -5  19        2.05        1.83      1.35 o
   6  -5  19        3.77        2.79      2.75 o
  -7  -4  19       22.55       25.44      3.39 o
  -6  -4  19      109.46      107.10      5.58 o
  -5  -4  19        1.20        4.81      2.15 o
  -4  -4  19      607.18      599.77     15.82 o
  -3  -4  19       33.07       28.30      3.24 o
  -2  -4  19      147.34      128.73      5.88 o
  -1  -4  19       27.18       31.05      2.39 o
   0  -4  19      465.11      469.03      9.42 o
   1  -4  19     2257.70     2191.63     47.49 o
   2  -4  19        0.49        3.03      2.52 o
   3  -4  19      112.29      131.34      3.41 o
   4  -4  19      116.87      119.58      4.09 o
   5  -4  19       41.14       39.65      3.26 o
   6  -4  19      499.51      508.32     15.49 o
  -8  -3  19       34.68       36.14      3.74 o
  -7  -3  19      178.30      182.11      7.08 o
  -6  -3  19      258.47      255.64      8.43 o
  -5  -3  19       14.21       15.45      2.52 o
  -4  -3  19      560.93      584.74     10.89 o
  -3  -3  19       76.74       77.31      3.04 o
  -2  -3  19      507.63      497.84     17.81 o
  -1  -3  19     1713.80     1699.75     22.70 o
   0  -3  19       19.57       20.80      1.60 o
   1  -3  19      116.34      115.29      3.26 o
   2  -3  19      551.63      555.34     16.87 o
   3  -3  19       93.11      105.86      3.02 o
   4  -3  19      111.43      101.77      3.07 o
   5  -3  19      404.22      433.19     10.37 o
   6  -3  19       28.51       24.94      3.94 o
  -8  -2  19       64.94       73.13      4.43 o
  -7  -2  19      170.63      179.07      6.62 o
  -6  -2  19      329.47      347.57      9.91 o
  -5  -2  19       35.71       34.81      2.62 o
  -4  -2  19       76.79       73.36      4.11 o
  -3  -2  19     1556.38     1587.85     25.68 o
  -2  -2  19      328.55      343.86      6.41 o
  -1  -2  19     1572.69     1540.80     21.78 o
   0  -2  19      318.68      309.73      5.18 o
   1  -2  19       51.76       43.91      2.11 o
   2  -2  19     1041.79     1029.74     14.87 o
   3  -2  19      215.20      187.35      9.66 o
   4  -2  19      103.39       94.02      2.96 o
   5  -2  19      210.94      209.26      5.67 o
   6  -2  19      275.32      281.79     10.39 o
  -8  -1  19      205.71      203.17      6.90 o
  -7  -1  19      454.24      481.39     12.25 o
  -6  -1  19       53.58       58.02      3.52 o
  -5  -1  19      157.82      157.15      5.79 o
  -4  -1  19      187.51      194.17      5.42 o
  -3  -1  19      211.14      201.64      4.31 o
  -2  -1  19     1831.86     1813.90     25.06 o
  -1  -1  19      296.23      289.98      7.33 o
   0  -1  19       80.67       91.10      2.50 o
   1  -1  19       67.37       58.13      2.51 o
   2  -1  19       51.57       66.87      3.18 o
   3  -1  19     1213.59     1245.84     28.80 o
   4  -1  19      181.05      191.04      5.23 o
   5  -1  19      237.37      253.03      6.37 o
   6  -1  19        2.63        1.22      2.75 o
  -8   0  19       20.89       21.83      2.38 o
  -7   0  19      355.32      365.75      9.55 o
  -6   0  19       28.31       32.28      2.36 o
  -5   0  19        7.64        7.78      1.51 o
  -4   0  19      211.40      220.52      5.03 o
  -3   0  19       27.28       20.77      2.13 o
  -2   0  19      338.87      327.93      6.05 o
  -1   0  19       57.75       60.48      5.13 o
   0   0  19        5.37       13.24      1.18 o
   1   0  19      206.21      197.55      4.53 o
   2   0  19      201.02      221.71      5.00 o
   3   0  19       92.79       88.01      4.76 o
   4   0  19      259.26      279.45     11.29 o
   5   0  19        2.22        6.82      2.02 o
   6   0  19      633.93      678.28     19.02 o
  -8   1  19      221.64      226.78      6.52 o
  -7   1  19       63.35       59.96      3.15 o
  -6   1  19      753.98      760.44     14.12 o
  -5   1  19      126.35      123.47      3.97 o
  -4   1  19     1446.36     1371.89     26.93 o
  -3   1  19      561.13      525.92     11.70 o
  -2   1  19        0.82        2.68      1.51 o
  -1   1  19      786.90      720.88     12.99 o
   0   1  19      594.79      598.18     15.01 o
   1   1  19      636.35      602.03     11.38 o
   2   1  19      683.58      727.25     13.70 o
   3   1  19       38.55       41.06      4.01 o
   4   1  19      181.29      181.26      7.59 o
   5   1  19       91.67       90.34      3.71 o
  -8   2  19        8.43        9.11      1.61 o
  -7   2  19      843.19      846.21     15.48 o
  -6   2  19       13.89       11.74      1.58 o
  -5   2  19      401.32      388.26      8.34 o
  -4   2  19       42.37       50.13      2.77 o
  -3   2  19       35.31       37.82      2.76 o
  -2   2  19     1482.68     1322.18     19.01 o
  -1   2  19      196.58      163.80      7.22 o
   0   2  19      570.19      558.62      9.02 o
   1   2  19      131.11      143.43      3.98 o
   2   2  19      140.27      151.94      3.42 o
   3   2  19      165.06      156.94      7.07 o
   4   2  19       18.70       21.23      3.22 o
   5   2  19      491.51      533.07     21.57 o
  -7   3  19       43.04       43.60      2.41 o
  -6   3  19       10.71       11.53      1.61 o
  -5   3  19       31.16       24.99      2.08 o
  -4   3  19      388.44      369.17      8.31 o
  -3   3  19        5.66        6.51      1.61 o
  -2   3  19      280.15      231.11      4.49 o
  -1   3  19        1.99        3.59      1.71 o
   0   3  19        0.71        4.26      1.11 o
   1   3  19      354.16      337.21      5.22 o
   2   3  19       45.49       48.98      2.68 o
   3   3  19        1.77        2.18      1.76 o
   4   3  19      170.91      170.52      7.54 o
  -7   4  19       79.44       80.48      3.42 o
  -6   4  19       81.43       81.35      2.93 o
  -5   4  19       36.60       29.97      2.09 o
  -4   4  19       32.44       30.60      2.17 o
  -3   4  19      175.84      180.64      4.68 o
  -2   4  19      578.06      545.76     11.00 o
  -1   4  19      417.85      429.08      8.25 o
   0   4  19        0.31        0.87      1.04 o
   1   4  19      158.51      167.54      3.96 o
   2   4  19       41.15       32.65      2.48 o
   3   4  19      540.76      496.81     31.48 o
   4   4  19      249.65      271.72     10.04 o
  -7   5  19       69.23       69.05      2.98 o
  -6   5  19       17.33       12.64      1.67 o
  -5   5  19       86.81       84.18      3.14 o
  -4   5  19        0.86        0.56      1.20 o
  -3   5  19      146.31      144.86      4.22 o
  -2   5  19       89.38       85.67      3.36 o
  -1   5  19      108.92      102.05      3.70 o
   0   5  19        4.64        5.58      1.11 o
   1   5  19      429.77      460.28      7.57 o
   2   5  19      451.53      474.98      9.41 o
  -6   6  19        0.70        0.36      1.43 o
  -5   6  19      185.95      182.43      5.76 o
  -4   6  19        1.54        2.76      1.38 o
  -3   6  19      172.90      194.95      5.73 o
  -2   6  19       60.11       61.51      3.04 o
  -1   6  19        2.91        8.54      3.91 o
   0   6  19       66.95       89.29      3.00 o
   1   6  19      261.43      282.13      7.03 o
  -4   7  19      403.92      417.94      9.48 o
  -3   7  19        6.38        2.78      1.77 o
  -2   7  19      101.80       99.36     10.70 o
  -1   7  19      219.04      242.69      6.18 o
  -2  -9  20      198.50      196.32      8.54 o
  -1  -9  20        7.88        6.02      2.95 o
   0  -9  20       29.01        4.67      1.92 o
   1  -9  20      128.52      133.02      6.74 o
   2  -9  20        3.93        7.88      2.72 o
   3  -9  20      726.13      746.12     13.94 o
  -4  -8  20       97.50      103.52      4.61 o
  -3  -8  20        9.77       11.96      2.30 o
  -2  -8  20      115.69      123.32      5.91 o
  -1  -8  20       16.78       21.83      3.59 o
   0  -8  20       94.23       81.13      5.50 o
   1  -8  20      212.31      202.39      8.29 o
   2  -8  20       25.85       29.21      3.77 o
   3  -8  20       12.68       10.33      1.84 o
   4  -8  20     1181.85     1205.91     20.85 o
  -5  -7  20       65.30       63.54      5.49 o
  -4  -7  20       62.20       63.62      5.26 o
  -3  -7  20      217.33      209.19      6.15 o
  -2  -7  20       11.74       11.40      2.11 o
  -1  -7  20      159.92      155.30      5.18 o
   0  -7  20      545.12      553.77     16.05 o
   1  -7  20      120.99      119.66      6.20 o
   2  -7  20      107.00      111.73      5.95 o
   3  -7  20      133.53      138.31      4.76 o
   4  -7  20       27.20       22.42      2.64 o
   5  -7  20        6.80       10.79      3.11 o
  -6  -6  20        1.05        1.66      2.75 o
  -5  -6  20        1.68        0.19      2.42 o
  -4  -6  20      355.29      340.93     11.47 o
  -3  -6  20       29.55       28.71      3.80 o
  -2  -6  20     1343.06     1360.84     22.90 o
  -1  -6  20      140.74      140.66      7.96 o
   0  -6  20      413.78      417.48      9.13 o
   1  -6  20       18.96       19.86      3.14 o
   2  -6  20      239.72      236.49      8.86 o
   3  -6  20      805.53      776.10     28.10 o
   4  -6  20      144.12      141.09      4.52 o
   5  -6  20       71.81       74.81      5.23 o
  -6  -5  20       98.03      105.14      5.99 o
  -5  -5  20      231.48      222.38      8.71 o
  -4  -5  20       16.73       18.55      3.25 o
  -3  -5  20      531.51      520.36     14.79 o
  -2  -5  20      267.58      291.31      6.97 o
  -1  -5  20       74.11       77.11      3.46 o
   0  -5  20        6.80        6.76      1.70 o
   1  -5  20      673.06      653.32     17.78 o
   2  -5  20       72.50       61.10      4.25 o
   3  -5  20        1.74        3.49      2.25 o
   4  -5  20       60.29       57.26      3.03 o
   5  -5  20      250.38      296.26      6.99 o
   6  -5  20       33.25       33.46      4.23 o
  -7  -4  20        4.25        1.57      2.34 o
  -6  -4  20      520.32      539.61     14.95 o
  -5  -4  20       12.16       10.22      2.60 o
  -4  -4  20        7.26        7.40      2.38 o
  -3  -4  20       14.30       18.85      2.92 o
  -2  -4  20      332.00      349.79     10.91 o
  -1  -4  20        6.40        4.53      1.50 o
   0  -4  20       22.35       24.77      2.28 o
   1  -4  20      686.83      695.15     13.02 o
   2  -4  20      255.18      253.72      9.13 o
   3  -4  20       31.36       37.58      2.51 o
   4  -4  20       12.27       12.13      1.52 o
   5  -4  20      153.13      150.60      4.67 o
   6  -4  20      224.67      229.91      9.32 o
  -7  -3  20       60.41       70.95      4.65 o
  -6  -3  20       42.73       47.76      3.84 o
  -5  -3  20     1463.39     1522.52     33.71 o
  -4  -3  20       20.86       23.20      2.67 o
  -3  -3  20      343.47      356.60      7.70 o
  -2  -3  20      955.69      947.68     22.62 o
  -1  -3  20       10.03       11.03      2.69 o
   0  -3  20     1890.12     1882.80     29.99 o
   1  -3  20       78.24       72.70      7.22 o
   2  -3  20      208.14      212.82      8.07 o
   3  -3  20       11.53       10.31      1.62 o
   4  -3  20        3.14        8.63      1.41 o
   5  -3  20      501.41      484.88      9.99 o
   6  -3  20        0.89       -2.59      2.42 o
  -8  -2  20       18.39       19.31      2.88 o
  -7  -2  20      219.56      223.76      7.77 o
  -6  -2  20       23.52       25.58      2.93 o
  -5  -2  20      164.40      178.11      5.46 o
  -4  -2  20      390.04      384.38     10.95 o
  -3  -2  20       54.80       53.95      2.57 o
  -2  -2  20       70.94       75.96      3.07 o
  -1  -2  20        0.60        1.52      1.87 o
   0  -2  20      776.76      741.52     15.77 o
   1  -2  20      450.30      441.94      9.14 o
   2  -2  20       39.92       43.77      3.82 o
   3  -2  20      652.78      557.78     15.81 o
   4  -2  20       89.11       89.04      2.95 o
   5  -2  20      105.57      109.27      4.85 o
   6  -2  20       54.54       53.22      4.80 o
  -8  -1  20      243.44      250.17      8.03 o
  -7  -1  20      349.25      361.18     10.06 o
  -6  -1  20        2.16        0.88      1.64 o
  -5  -1  20       25.75       27.08      2.34 o
  -4  -1  20      825.61      817.87     20.41 o
  -3  -1  20      772.39      781.63     13.71 o
  -2  -1  20     1655.39     1614.51     22.70 o
  -1  -1  20     1901.13     1845.65     25.73 o
   0  -1  20      216.43      203.64      4.65 o
   1  -1  20      379.19      360.36     11.52 o
   2  -1  20      655.70      660.42     18.42 o
   4  -1  20     1614.18     1710.49     28.28 o
   5  -1  20        9.64       13.03      1.98 o
   6  -1  20      418.53      473.18     14.59 o
  -8   0  20      103.55      106.89      4.68 o
  -7   0  20       16.13       17.77      2.32 o
  -6   0  20       63.24       65.16      3.32 o
  -5   0  20      380.82      385.73      8.64 o
  -4   0  20      611.27      592.15     24.18 o
  -3   0  20      574.41      557.15      8.25 o
  -2   0  20      409.66      412.98      7.32 o
  -1   0  20      183.61      167.90      5.12 o
   0   0  20      424.39      414.64      7.38 o
   1   0  20      766.91      751.49     11.79 o
   2   0  20      238.51      223.22      5.94 o
   3   0  20      128.91      126.79      4.37 o
   4   0  20      453.19      458.50     13.94 o
   5   0  20      293.29      321.70      7.52 o
  -8   1  20        3.26        7.04      1.75 o
  -7   1  20      187.79      190.50      6.00 o
  -6   1  20      239.10      245.44      6.22 o
  -5   1  20       86.00       82.31      5.38 o
  -4   1  20       43.44       40.04      2.73 o
  -3   1  20     1081.79      978.18     18.02 o
  -2   1  20      478.86      442.97      7.88 o
  -1   1  20      111.52      112.75      5.27 o
   0   1  20      318.46      328.17      7.24 o
   1   1  20        2.29        6.20      2.33 o
   2   1  20      226.29      226.47     19.30 o
   3   1  20      343.10      343.08     11.53 o
   4   1  20       19.66       16.42      3.07 o
   5   1  20        1.76       -0.53      1.99 o
  -8   2  20       31.86       29.71      2.48 o
  -7   2  20      417.67      420.08     13.51 o
  -6   2  20       45.91       40.71      2.58 o
  -5   2  20      200.04      200.75      5.52 o
  -4   2  20      294.96      269.98     11.38 o
  -3   2  20       91.60       84.15      3.59 o
  -2   2  20       73.16       77.96      3.60 o
  -1   2  20      365.57      359.76      8.72 o
   0   2  20      182.29      195.23      4.49 o
   1   2  20      101.79      101.88      3.87 o
   2   2  20      167.49      177.33     11.14 o
   3   2  20      217.53      209.12      8.38 o
   4   2  20      287.82      321.98     11.04 o
  -7   3  20        2.61        0.20      1.25 o
  -6   3  20      111.97      111.95      3.88 o
  -5   3  20        0.82        1.28      1.41 o
  -4   3  20        3.49        3.40      1.53 o
  -3   3  20      202.79      196.18      5.73 o
  -2   3  20        0.10       -0.27      1.49 o
  -1   3  20      121.52      115.00      3.81 o
   0   3  20       38.88       44.31      2.22 o
   1   3  20      115.34      118.67      2.91 o
   2   3  20       10.53       11.05      2.16 o
   3   3  20        0.22        1.65      1.75 o
   4   3  20        2.97        4.38      2.44 o
  -7   4  20      130.94      128.99      4.34 o
  -6   4  20       36.51       40.53      2.40 o
  -5   4  20      314.56      326.41      6.77 o
  -4   4  20      133.92      122.68      4.85 o
  -3   4  20      129.30      128.05      3.99 o
  -2   4  20        3.90        7.78      1.76 o
  -1   4  20        7.99        6.50      1.55 o
   0   4  20      169.25      162.46      4.14 o
   1   4  20       55.63       53.21      2.47 o
   2   4  20       10.32       11.74      2.26 o
   3   4  20       52.50       27.66      3.57 o
  -6   5  20       25.39       33.59      4.21 o
  -5   5  20      291.27      294.92      6.47 o
  -4   5  20      217.99      234.19      5.69 o
  -3   5  20        1.66        0.76      1.30 o
  -2   5  20       29.25       20.68      2.11 o
  -1   5  20       38.28       37.57      2.64 o
   0   5  20       23.31       40.73      2.33 o
   1   5  20       33.03       29.44      2.34 o
   2   5  20        9.30       13.38      3.92 o
  -5   6  20      107.01      109.54      4.21 o
  -4   6  20      273.03      284.59      7.27 o
  -3   6  20      597.27      609.81     11.92 o
  -2   6  20        0.73        1.73      1.48 o
  -1   6  20        4.77        2.12      1.48 o
   0   6  20       11.74       12.62      1.65 o
  -1  -9  21       83.82       83.29      5.65 o
   0  -9  21        1.74       -0.68      1.69 o
   1  -9  21        1.43        1.47      2.53 o
  -3  -8  21       22.64       22.16      2.81 o
  -2  -8  21      572.78      566.26     11.98 o
  -1  -8  21       19.04       23.66      3.64 o
   0  -8  21       42.63       59.58      4.97 o
   1  -8  21       55.94       51.77      4.62 o
   2  -8  21      186.50      172.69      7.62 o
   3  -8  21        1.30       -0.62      2.32 o
  -4  -7  21       34.48       41.48      4.79 o
  -3  -7  21       59.97       60.48      6.32 o
  -2  -7  21      200.98      217.68      6.74 o
  -1  -7  21        0.19        0.69      1.73 o
   0  -7  21       65.57       82.38      5.27 o
   1  -7  21       75.60       83.25      5.38 o
   2  -7  21        8.30        7.78      2.68 o
   3  -7  21      165.02      157.25      7.15 o
   4  -7  21       98.57       94.68      3.80 o
  -5  -6  21       91.07      105.01      6.26 o
  -4  -6  21       46.54       47.49      4.77 o
  -3  -6  21        5.93        3.88      2.69 o
  -2  -6  21       88.97       95.28      5.67 o
  -1  -6  21      264.95      270.41      6.98 o
   0  -6  21       73.15       72.59      3.67 o
   1  -6  21      259.82      263.92      9.54 o
   2  -6  21      135.25      128.28      6.30 o
   3  -6  21      202.78      206.66      8.24 o
   4  -6  21       72.93       68.47      8.24 o
   5  -6  21        2.65        4.52      2.66 o
  -6  -5  21       83.80       87.84      5.72 o
  -5  -5  21       57.58       70.57      5.23 o
  -4  -5  21      126.01      117.89      6.21 o
  -3  -5  21      101.67      111.05      6.20 o
  -2  -5  21      282.43      302.23      7.27 o
  -1  -5  21      513.97      517.49     10.54 o
   0  -5  21      304.46      307.26      7.81 o
   1  -5  21       98.57      101.87      5.70 o
   2  -5  21      692.10      542.10     15.68 o
   3  -5  21      141.76      155.07      7.01 o
   4  -5  21      270.97      269.07      6.61 o
   5  -5  21      192.99      186.39      5.28 o
  -6  -4  21       18.85       22.20      3.30 o
  -5  -4  21      521.95      540.28     15.08 o
  -4  -4  21      160.97      148.93      6.62 o
  -3  -4  21      326.76      363.75     11.39 o
  -2  -4  21       67.24       65.58      4.61 o
  -1  -4  21      229.98      228.42      5.96 o
   0  -4  21      805.86      829.04     17.50 o
   1  -4  21        0.50        1.48      1.54 o
   2  -4  21       46.26       38.22      3.98 o
   3  -4  21      592.77      618.56     17.38 o
   4  -4  21       79.88       79.34      2.85 o
   5  -4  21      329.54      310.97      7.94 o
  -7  -3  21       72.99       91.71      5.20 o
  -6  -3  21       78.72       81.57      5.03 o
  -5  -3  21     1727.85     1787.42     39.15 o
  -4  -3  21      233.23      227.95      8.15 o
  -3  -3  21      370.94      397.04     11.78 o
  -2  -3  21     2322.09     2393.07     51.18 o
  -1  -3  21      113.34      124.06      4.16 o
   0  -3  21      974.08      977.72     17.09 o
   1  -3  21      861.94      872.08     20.29 o
   2  -3  21      166.51      159.82      7.07 o
   3  -3  21      379.47      353.09     11.55 o
   4  -3  21        6.55       15.02      1.62 o
   5  -3  21       21.31       18.78      4.56 o
  -7  -2  21      175.69      190.66      7.19 o
  -6  -2  21       25.86       28.37      3.17 o
  -5  -2  21        7.48        8.82      3.00 o
  -4  -2  21      643.76      659.46     16.67 o
  -3  -2  21     1090.21     1117.63     25.78 o
  -2  -2  21      259.68      280.73      9.13 o
  -1  -2  21        2.97        2.29      1.85 o
   0  -2  21      248.65      250.67      6.21 o
   1  -2  21      145.87      144.54      4.63 o
   2  -2  21       20.85       20.62      3.17 o
   3  -2  21      438.26      415.23     12.92 o
   4  -2  21       41.15       42.47      2.95 o
   5  -2  21       33.20       31.87      2.59 o
  -7  -1  21      187.21      185.20      6.71 o
  -6  -1  21      223.93      220.12      7.39 o
  -5  -1  21        1.63        1.17      1.44 o
  -4  -1  21        0.93       57.49      6.09 o
  -3  -1  21       38.86       41.44      2.33 o
  -2  -1  21      118.51      128.60      5.76 o
  -1  -1  21      397.58      427.49     12.16 o
   0  -1  21        3.28        5.14      1.53 o
   1  -1  21       37.38       44.77      3.07 o
   2  -1  21      637.04      638.15     17.76 o
   3  -1  21       37.74        5.52      1.66 o
   4  -1  21      372.69      394.14     12.56 o
   5  -1  21      157.28      156.73      4.85 o
  -7   0  21      126.79      126.32      5.21 o
  -6   0  21      298.65      293.69      7.28 o
  -5   0  21      216.84      204.73      5.82 o
  -4   0  21      242.96      222.39      6.21 o
  -3   0  21       73.12       74.30      2.98 o
  -2   0  21      295.30      298.78      9.30 o
  -1   0  21        0.02        1.64      1.92 o
   0   0  21      450.53      459.77      9.33 o
   1   0  21      364.56      395.66      8.59 o
   2   0  21       13.68       13.03      2.74 o
   3   0  21        3.82        4.23      1.53 o
   4   0  21      144.87      132.18      6.64 o
   5   0  21      307.15      323.23     10.91 o
  -7   1  21        9.12        5.88      1.85 o
  -6   1  21      558.50      539.62     14.91 o
  -5   1  21       24.84       29.14      2.43 o
  -4   1  21      445.25      415.17      9.40 o
  -3   1  21        3.20        3.75      1.58 o
  -2   1  21       13.16       11.92      1.97 o
  -1   1  21      380.37      396.06     11.54 o
   0   1  21        0.37        3.32      1.44 o
   1   1  21      175.60      170.92      5.52 o
   2   1  21       17.47       18.83      3.11 o
   3   1  21        9.13       10.03      2.74 o
   4   1  21       18.09       22.20      3.47 o
  -7   2  21      114.11      110.05      3.94 o
  -6   2  21       55.79       52.25      2.97 o
  -5   2  21      407.07      388.38      8.86 o
  -4   2  21      181.30      177.65      5.42 o
  -3   2  21      254.62      261.40      7.02 o
  -2   2  21      131.25      128.96      4.78 o
  -1   2  21      193.02      184.99      5.96 o
   0   2  21       73.77       76.37      2.69 o
   1   2  21        7.18        4.36      1.33 o
   2   2  21       36.17       22.05      2.37 o
   3   2  21        2.31        8.32      2.53 o
   4   2  21      130.56      134.80      6.75 o
  -7   3  21        6.31        6.81      1.78 o
  -6   3  21       61.92       60.63      3.63 o
  -5   3  21       25.21       27.34      2.55 o
  -4   3  21        1.11        2.39      1.52 o
  -3   3  21      435.92      418.24      8.16 o
  -2   3  21       19.98       20.29      3.42 o
  -1   3  21        1.32        0.79      1.27 o
   0   3  21       34.30       30.16      2.02 o
   1   3  21        3.68        5.00      1.15 o
   2   3  21      127.75      113.44      5.04 o
   3   3  21      367.96      346.49     41.02 o
  -6   4  21        4.29        3.74      1.85 o
  -5   4  21      352.78      360.06      8.58 o
  -4   4  21       79.80       77.07      4.19 o
  -3   4  21        8.38        9.03      1.68 o
  -2   4  21      221.57      202.54      5.94 o
  -1   4  21      378.10      391.18      8.06 o
   0   4  21       99.89       96.58      2.73 o
   1   4  21       51.13       56.38      2.60 o
   2   4  21        1.01        3.43      1.96 o
  -5   5  21        1.45        6.85      2.13 o
  -4   5  21       68.75       64.77      3.07 o
  -3   5  21       59.83       69.27      3.78 o
  -2   5  21        2.04        2.88      1.48 o
  -1   5  21      120.69      112.75      4.08 o
   0   5  21       60.72       70.19      2.88 o
   1   5  21      100.79       95.73      3.29 o
  -3   6  21      328.11      359.86      9.26 o
  -2   6  21       91.83       98.21      4.35 o
  -1   6  21      236.78      248.21      7.22 o
  -2  -8  22      117.30      128.73      7.05 o
  -1  -8  22       60.51       66.59      5.35 o
   0  -8  22      153.40      155.71      7.41 o
   1  -8  22      294.12      294.42     10.67 o
   2  -8  22       36.28       33.61      4.06 o
  -4  -7  22       92.56       99.20      6.46 o
  -3  -7  22       74.29       82.51      4.12 o
  -2  -7  22      359.55      357.37      8.65 o
  -1  -7  22      617.43      649.23     28.73 o
   0  -7  22      218.21      227.17      9.09 o
   1  -7  22        1.84        5.08      2.64 o
   2  -7  22       92.36       87.16      5.59 o
   3  -7  22      189.03      183.57      7.84 o
  -5  -6  22       62.42       67.34      5.36 o
  -4  -6  22      162.61      176.18      8.26 o
  -3  -6  22      806.79      854.80     22.42 o
  -2  -6  22       42.88       49.77      3.33 o
  -1  -6  22      533.93      566.98     18.69 o
   0  -6  22       66.92       72.55      3.79 o
   1  -6  22        0.47        0.55      2.29 o
   2  -6  22       87.25       95.26      5.73 o
   3  -6  22       29.75       37.58      4.10 o
   4  -6  22      520.98      562.24     12.88 o
  -5  -5  22      208.99      227.03      9.13 o
  -4  -5  22      319.86      296.05     10.55 o
  -3  -5  22      461.60      500.23     14.84 o
  -2  -5  22      106.07      109.86      4.29 o
  -1  -5  22        1.00        2.12      1.65 o
   0  -5  22      479.47      498.28     10.46 o
   1  -5  22      112.41      115.06      6.10 o
   2  -5  22       75.76       51.25      4.26 o
   3  -5  22       58.72       50.04      4.43 o
   4  -5  22        1.37        1.04      1.61 o
  -6  -4  22       46.58       53.13      4.68 o
  -5  -4  22      754.22      753.32     19.56 o
  -4  -4  22       29.63       32.64      3.88 o
  -3  -4  22       23.82       22.36      3.41 o
  -2  -4  22      454.72      472.30     13.82 o
  -1  -4  22      201.05      193.89      5.55 o
   0  -4  22       89.72       91.97      3.88 o
   1  -4  22      111.69      108.22      4.25 o
   2  -4  22       37.86       46.36      4.34 o
   3  -4  22        3.04        7.59      2.48 o
   4  -4  22       22.09       25.70      2.51 o
  -6  -3  22      532.89      568.56     15.52 o
  -5  -3  22      323.15      328.71     10.61 o
  -4  -3  22        5.38        6.06      2.26 o
  -3  -3  22      242.83      230.33      8.51 o
  -2  -3  22      121.22      135.04      6.38 o
  -1  -3  22      348.69      369.37      8.15 o
   0  -3  22       76.16       73.02      3.48 o
   1  -3  22      786.50      817.13     15.09 o
   2  -3  22      126.33      124.43      6.36 o
   3  -3  22      101.69       95.34      5.59 o
   4  -3  22     1261.16     1300.98     22.70 o
   5  -3  22      135.77      156.96      6.29 o
  -7  -2  22        7.63        5.61      2.39 o
  -6  -2  22      459.65      476.76     13.17 o
  -5  -2  22       17.74       13.27      2.65 o
  -4  -2  22       26.60       25.01      2.61 o
  -3  -2  22      247.43      253.78      8.70 o
  -2  -2  22       61.12       57.84      4.39 o
  -1  -2  22      386.01      386.67     11.73 o
   0  -2  22      297.45      308.98     12.18 o
   1  -2  22       19.86       24.98      2.44 o
   2  -2  22      922.47      998.27     25.71 o
   3  -2  22      261.88      257.71      9.55 o
   4  -2  22      159.14      164.33      7.45 o
  -7  -1  22       48.78       47.05      3.79 o
  -6  -1  22        0.17       -1.20      1.79 o
  -5  -1  22      358.13      333.98     16.50 o
  -4  -1  22       54.11       51.00      3.31 o
  -3  -1  22      347.36      341.21     10.32 o
  -2  -1  22      237.09      246.53      8.46 o
  -1  -1  22       61.80       63.11      4.36 o
   0  -1  22       63.08       56.47      3.06 o
   1  -1  22       10.19        9.19      1.87 o
   2  -1  22       79.20       73.67      5.08 o
   4  -1  22       13.54       13.70      3.05 o
  -7   0  22        2.54        3.11      2.05 o
  -6   0  22      382.14      363.07      8.59 o
  -5   0  22       77.38       73.09      3.59 o
  -4   0  22      133.83      124.24      4.66 o
  -3   0  22      579.34      573.80     20.43 o
  -2   0  22      126.26      112.55      5.43 o
  -1   0  22      358.42      352.19     10.89 o
   0   0  22      212.79      230.19      6.01 o
   1   0  22      358.40      363.85     24.73 o
   2   0  22       97.78       94.07      5.49 o
   3   0  22        5.13        2.81      1.33 o
   4   0  22      361.78      379.86     12.49 o
  -7   1  22      137.11      153.78      5.74 o
  -6   1  22        8.32       12.47      2.03 o
  -5   1  22       72.64       71.42      6.77 o
  -4   1  22      111.77      101.93      8.02 o
  -3   1  22      243.62      245.37      6.88 o
  -2   1  22       11.70        9.98      2.87 o
  -1   1  22       27.11       28.94      3.38 o
   0   1  22        2.51        6.50      1.67 o
   1   1  22       16.25       15.55      1.77 o
   2   1  22        4.34        8.83      1.87 o
   3   1  22       16.22       14.98      2.93 o
   4   1  22        1.33        1.62      2.32 o
  -6   2  22        8.33       12.19      1.94 o
  -5   2  22      289.91      291.14      7.46 o
  -4   2  22        2.73        4.62      1.73 o
  -3   2  22      291.67      281.41      7.53 o
  -2   2  22      154.60      153.49      5.41 o
  -1   2  22      107.45      126.53      4.93 o
   0   2  22      557.44      553.65      8.64 o
   1   2  22       77.86       71.08      2.99 o
   2   2  22        3.19        2.16      3.34 o
   3   2  22       18.01       19.13      3.31 o
  -6   3  22       62.01       66.27      3.42 o
  -5   3  22        3.17        3.41      1.70 o
  -4   3  22      435.05      410.88     14.65 o
  -3   3  22       51.04       52.34      3.46 o
  -2   3  22       73.54       74.62      3.30 o
  -1   3  22      225.32      232.97      8.12 o
   0   3  22        0.53        1.42      1.18 o
   1   3  22      794.76      822.53     10.43 o
   2   3  22       32.06       40.33      3.57 o
  -5   4  22       11.24        9.90      2.57 o
  -4   4  22       13.00       12.45      2.17 o
  -3   4  22        1.70        3.09      1.49 o
  -2   4  22      146.94      142.13      5.06 o
  -1   4  22        3.28        5.06      1.64 o
   0   4  22      193.67      216.33      4.92 o
   1   4  22       52.45       53.31      3.32 o
  -4   5  22        5.03        7.03      1.99 o
  -3   5  22      322.43      332.39      8.37 o
  -2   5  22        1.67        3.24      1.84 o
  -1   5  22        5.98        7.81      2.21 o
  -2  -7  23       53.23       53.74      3.69 o
  -1  -7  23      384.03      392.33      9.35 o
   0  -7  23       49.76       42.58      4.48 o
   1  -7  23        3.05        6.40      2.92 o
   2  -7  23      490.93      492.25     15.13 o
  -4  -6  23        4.69        5.64      2.94 o
  -3  -6  23      454.90      505.60     15.51 o
  -2  -6  23      232.44      246.35      7.01 o
  -1  -6  23      161.70      161.95      7.62 o
   0  -6  23       64.77       62.40      4.87 o
   1  -6  23       65.83       69.91      5.08 o
   2  -6  23      181.36      170.30      7.77 o
   3  -6  23      562.14      604.56     17.43 o
  -5  -5  23       48.08       47.68      4.90 o
  -4  -5  23      727.06      733.65     19.76 o
  -3  -5  23      234.43      236.11      9.36 o
  -2  -5  23      158.08      154.24      5.09 o
  -1  -5  23      139.82      140.12      4.88 o
   0  -5  23      168.72      173.77      6.72 o
   1  -5  23      427.60      447.61     13.89 o
   3  -5  23       70.41       64.92      4.96 o
  -5  -4  23       13.57       11.57      3.09 o
  -4  -4  23     1878.75     1844.49     41.27 o
  -3  -4  23      363.20      366.25     11.90 o
  -2  -4  23       85.17       79.29      5.44 o
  -1  -4  23      532.69      538.23     10.99 o
   0  -4  23       14.55       17.49      2.28 o
   1  -4  23      473.25      485.05     14.71 o
   2  -4  23       59.65       63.74      4.96 o
   3  -4  23        5.93        7.82      2.71 o
   4  -4  23       95.51      112.84      4.37 o
  -6  -3  23      122.10      133.75      6.57 o
  -5  -3  23      142.94      142.03      6.78 o
  -4  -3  23       12.20        9.03      2.75 o
  -3  -3  23       52.76       52.87      4.31 o
  -2  -3  23       82.35       76.66      5.04 o
  -1  -3  23        7.53        9.07      1.86 o
   0  -3  23       81.61       82.38      3.77 o
   1  -3  23       10.86       15.65      2.22 o
   2  -3  23      159.76      174.31      7.79 o
   3  -3  23       19.86       17.83      3.23 o
   4  -3  23       45.37       55.94      3.33 o
  -6  -2  23       14.69       15.10      2.86 o
  -5  -2  23       22.59       24.19      3.28 o
  -4  -2  23      671.36      663.70     13.95 o
  -3  -2  23       26.41       18.81      3.15 o
  -2  -2  23      457.83      442.70     12.98 o
  -1  -2  23       76.88       82.65      6.75 o
   0  -2  23       78.93       74.67      3.49 o
   1  -2  23      326.66      350.17      8.24 o
   2  -2  23      475.25      488.27     14.91 o
   3  -2  23      833.65      862.03     23.09 o
   4  -2  23      147.39      178.29      7.93 o
  -6  -1  23      423.32      443.51     12.43 o
  -5  -1  23      159.85      161.45      8.37 o
  -4  -1  23        2.00        2.28      1.69 o
  -3  -1  23      163.49      153.59      6.63 o
  -2  -1  23        0.94        1.69      2.03 o
  -1  -1  23      619.92      655.53     17.34 o
   0  -1  23       11.76       17.04      2.15 o
   1  -1  23        4.41        2.73      1.69 o
   2  -1  23      156.09      157.04      7.24 o
   3  -1  23        4.11        2.50      1.37 o
   4  -1  23      114.59      121.62      6.51 o
  -6   0  23       60.51       59.73      3.54 o
  -5   0  23      297.37      281.20      7.44 o
  -4   0  23        6.78        5.96      1.85 o
  -3   0  23      100.27      111.19      4.65 o
  -2   0  23        0.43        4.28      2.22 o
  -1   0  23      244.27      248.32      8.88 o
   0   0  23      134.25      118.47      4.33 o
   1   0  23       28.21       29.35      2.63 o
   2   0  23       40.69       39.10      4.25 o
   3   0  23       20.03        3.76      1.12 o
  -6   1  23       15.01       15.65      2.21 o
  -5   1  23      516.09      500.46     11.09 o
  -4   1  23       47.67       56.75      4.02 o
  -3   1  23       31.66       32.92      3.55 o
  -2   1  23      222.46      203.82      8.58 o
  -1   1  23       26.44       27.87      2.92 o
   0   1  23        2.38        4.22      1.68 o
   1   1  23      165.46      186.17      4.81 o
   2   1  23      518.88      545.37     11.57 o
   3   1  23      111.81       39.70      4.11 o
  -6   2  23       56.93       64.95      4.01 o
  -5   2  23       38.21       32.33      2.83 o
  -4   2  23        9.32        9.20      1.97 o
  -3   2  23        1.13        0.46      1.62 o
  -2   2  23       54.65       45.84      3.41 o
  -1   2  23       57.14       69.06      3.33 o
   0   2  23      325.61      346.41      6.37 o
   1   2  23      500.54      550.47      8.79 o
   2   2  23       50.30       52.33      3.37 o
  -5   3  23       10.94        9.44      2.37 o
  -4   3  23        7.60        3.61      1.72 o
  -3   3  23        6.39        4.70      1.64 o
  -2   3  23       20.63       18.40      2.14 o
  -1   3  23      127.23      151.45      4.78 o
   0   3  23       48.76       56.05      2.66 o
   1   3  23       27.85       37.06      2.21 o
  -4   4  23       31.82       28.62      2.70 o
  -3   4  23        6.09       10.31      3.38 o
  -2   4  23       17.78       24.15      2.73 o
  -1   4  23      653.09      709.71     20.94 o
   0   4  23       52.06       55.64      2.58 o
  -3  -6  24       39.66       33.90      4.60 o
  -2  -6  24      233.35      241.28      6.82 o
  -1  -6  24        7.46       12.69      3.10 o
   0  -6  24        8.97        4.10      2.74 o
   1  -6  24       23.42       18.98      3.51 o
   2  -6  24        0.30       -0.30      2.43 o
  -4  -5  24       83.48       89.85      6.12 o
  -3  -5  24      775.38      807.94     21.61 o
  -1  -5  24      120.43      114.91      4.64 o
   0  -5  24        0.76        1.70      1.79 o
   1  -5  24       61.91       69.89      5.28 o
  -4  -4  24      181.40      168.75      7.63 o
  -3  -4  24        3.69        7.20      2.87 o
  -2  -4  24       68.18       75.48      5.30 o
  -1  -4  24       13.34       11.94      2.14 o
   0  -4  24      512.72      521.77     11.00 o
   1  -4  24       10.07       11.84      3.08 o
   2  -4  24      554.60      619.12     17.93 o
   3  -4  24        3.39        5.60      2.71 o
  -5  -3  24       30.50       32.04      3.88 o
  -4  -3  24      122.29      125.84      6.34 o
  -3  -3  24       75.50       60.85      4.70 o
  -2  -3  24        4.51        3.99      2.47 o
  -1  -3  24       63.43       70.63      3.76 o
   0  -3  24      142.33      143.65      5.64 o
   1  -3  24      587.90      584.49     17.06 o
   2  -3  24      128.08      122.45      6.53 o
   3  -3  24      199.31      198.12      8.48 o
  -5  -2  24       89.99      104.05      5.68 o
  -4  -2  24        3.16        2.39      1.90 o
  -3  -2  24      132.12      146.75      6.89 o
  -2  -2  24       20.72       19.64      3.27 o
  -1  -2  24       27.27       28.26      3.25 o
   0  -2  24       37.06       35.77      2.87 o
   1  -2  24      145.45      147.12      5.16 o
   2  -2  24      260.92      266.26      9.99 o
   3  -2  24       77.38       88.37      5.74 o
  -5  -1  24      283.11      290.29      9.19 o
  -4  -1  24        4.24        6.37      1.97 o
  -3  -1  24      369.08      367.85      9.40 o
  -2  -1  24      323.40      344.12     11.12 o
  -1  -1  24        8.03       11.19      2.74 o
   0  -1  24        8.07       13.54      2.13 o
   1  -1  24      252.43      291.22     16.47 o
   2  -1  24       49.59       55.75      4.80 o
   3  -1  24      346.82      363.31      8.74 o
  -5   0  24      107.12      112.06      8.42 o
  -4   0  24       70.17       78.40      4.07 o
  -3   0  24       30.89       29.76      4.45 o
  -2   0  24        8.55        8.01      2.11 o
  -1   0  24        3.36        8.69      2.54 o
   0   0  24      201.33      198.80      5.81 o
   1   0  24       34.22       42.21      3.48 o
   2   0  24      250.85      274.33     10.34 o
  -5   1  24       57.98       61.18      5.82 o
  -4   1  24      149.79      150.50      5.47 o
  -3   1  24        8.01        7.98      2.08 o
  -2   1  24       17.64       20.47      5.58 o
  -1   1  24       78.62       69.07      4.10 o
   0   1  24        5.13        9.26      1.99 o
   1   1  24      139.69      144.23      4.29 o
   2   1  24      396.80      448.80     10.18 o
  -5   2  24       91.08       90.83      4.95 o
  -4   2  24        7.12        7.82      2.47 o
  -3   2  24        3.13        4.16      2.29 o
  -2   2  24       16.50       21.96      2.76 o
  -1   2  24      100.01      100.92      4.02 o
   0   2  24      441.97      482.36     10.16 o
   1   2  24       33.48       37.37      2.62 o
  -3   3  24       53.78       72.99      3.85 o
  -2   3  24      265.78      275.07      7.64 o
  -1   3  24      200.59      202.14     10.26 o
  -2  -5  25       75.03       83.15      4.10 o
  -1  -5  25        6.44        7.30      2.25 o
   0  -5  25      442.62      424.40     13.71 o
   1  -5  25       14.07       17.27      3.53 o
  -3  -4  25      164.75      190.34      8.34 o
  -2  -4  25        1.87        3.55      2.69 o
  -1  -4  25      320.35      322.74      8.00 o
   0  -4  25        3.25        5.48      2.01 o
   1  -4  25      381.45      382.67     12.79 o
   2  -4  25      191.77      206.48      8.83 o
  -4  -3  25      396.12      372.48     12.10 o
  -3  -3  25      395.16      415.23     13.11 o
  -2  -3  25        4.14        1.99      2.59 o
  -1  -3  25      296.20      302.57      7.65 o
   0  -3  25      579.84      631.12     13.35 o
   1  -3  25      149.20      151.73      7.51 o
   2  -3  25       34.56       30.23      4.09 o
  -4  -2  25      175.36      189.90      6.47 o
  -3  -2  25      143.27      142.36      6.94 o
  -2  -2  25      160.43      161.43      7.43 o
  -1  -2  25      154.44      155.10      5.15 o
   0  -2  25       20.81       21.85      3.35 o
   1  -2  25        1.60       -1.75      2.27 o
   2  -2  25      144.54      144.50      7.30 o
  -4  -1  25      100.50      105.29      6.16 o
  -3  -1  25       89.38       94.22      4.61 o
  -2  -1  25       18.71       20.12      3.34 o
  -1  -1  25        5.62        6.01      2.65 o
   0  -1  25        1.31        3.36      1.75 o
   1  -1  25       15.56       15.91      2.34 o
  -4   0  25      468.58      470.46     13.41 o
  -3   0  25       15.18       21.45      3.98 o
  -2   0  25       79.68       80.19      4.32 o
  -1   0  25       22.86       15.32      3.23 o
   0   0  25       81.00       93.61      7.68 o
   1   0  25        5.78        5.47      1.96 o
  -4   1  25       54.23       60.33      4.51 o
  -3   1  25      215.21      239.39      8.82 o
  -2   1  25      355.72      393.16     12.22 o
  -1   1  25        4.98        5.54      2.74 o
   0   1  25        8.85        9.56      1.83 o
  -2   2  25      126.84      143.29      5.42 o
  -1   2  25      419.12      447.77     10.55 o
  -2  -3  26        7.06        9.62      3.05 o
  -1  -3  26       60.49       74.32      5.59 o
   0  -3  26        6.10       11.17      2.30 o
  -2  -2  26      435.18      458.46     14.22 o
  -1  -2  26       21.71       26.95      2.73 o
   0  -2  26        0.97        2.90      1.90 o
  -2  -1  26      127.32      130.05      6.69 o
  -1  -1  26        1.88        2.91      2.70 o
   0  -1  26        0.04        1.35      1.83 o
  -2   0  26       81.68       88.24      5.68 o
 
